# Supplementary material for: Mutational Profile and Clonal Evolution of Relapsed/Refractory Diffuse Large B-Cell Lymphoma
Source: Front Oncol. 2021 Mar 11;11:628807. doi: 10.3389/fonc.2021.628807 (PMC7992425; doi:10.3389/fonc.2021.628807)
Supplement: Supplementary file 2 [file Table_1.xlsx]

## Sheet: Table S1
Supplementary Table 1. Validation of model
Overall accuracy: 0.75
	Sensitivity	Specificity	PPV	NPV	F1	Prevalence
C1	0.77	0.94	0.74	0.94	0.75	0.19
C2	0.7	0.92	0.72	0.91	0.71	0.23
C3	0.67	0.97	0.82	0.93	0.74	0.19
C4	0.75	0.93	0.7	0.95	0.72	0.17
C5	0.88	0.93	0.79	0.96	0.83	0.22
Abbreviation: PPV, positive predictive value; NPV; negative predictive value

## Sheet: Table S2
Supplementary Table 2. Clinicopathological characteristics
		Refractory (N = 34)	Early recur (N = 18)	Late recur (N = 6)	Cured (N = 15)	P score
Age (mean±SD) (years)		55.6 ± 12.0	62.1 ± 10.4	48.8 ± 15.6	55.7 ± 13.9	0.112
Sex	Female	17 (50.0)	3 (16.7)	4 (66.7)	5 (33.3)	0.048
	Male	17 (50.0)	15 (83.3)	2 (33.3)	10 (66.7)
COO	ABC	24 (70.6)	14 (77.8)	6 (100.0)	9 (60.0)	0.327
	GCB	10 (29.4)	4 (22.2)	0 (0.0)	6 (40.0)
Revised IPI score	Low	7 (20.6)	8 (44.4)	4 (66.7)	10 (66.7)	0.006
	High	27 (79.4)	10 (55.6)	2 (33.3)	5 (33.3)
Median follow-up duration (range) (months)		16.6 (5.4-62.7)	34.8 (20.4-107.9)	129.2 (111.6-200.5)	87.5 (74.9-102.0)	< 0.001
Data are presented as n (%) unless otherwise noted. Abbreviation: COO, cell of origins; ABC, activated B-cell; GCB, germinal center B-cell; IPI, international prognostic index

## Sheet: Table S3
Supplementary Table 3. Frquency of mutation in DLBCLs reported in literature
Gene	All DLBCL		rrDLBCL			Cured DLBCL
	COSMIC-all DLBCL	Karube et al. (2018)a	Morin et al. -rrDLBCL (2016)b	Present study (pretreatment)	Present study (post-treatment)	Present study
Patients No.		150	25	29	47	15
ATM (%)	6.4 (43/669)	-	-	3.4(1/29)	4.3(2/47)	26.7(4/15)
B2M (%)	13.2 (86/653)	12.7(19/150)	8(2/25)	13.8(4/29)	17.0(8/47)	13.3(2/15)
BCL2 (%)	20.9 (98/469)	19 (25/131)c	12(3/25)	13.8(4/29)	12.8(6/47)	0
CARD11 (%)	9.1 (113/1245)	6(9/150)	4(1/25)	13.8(4/29)	19.1(9/47)	13.3(2/15)
CD79B (%)	4.4 (85/1937)	9.3(14/150)	16(4/25)	41.4(12/29)	42.6(20/47)	20(3/15)
CDKN2A (%)	18.8 (9/48)d	26 (31/119)d	-	37.9(11/29)	51.1(24/47)	26.7(4/15)
CREBBP (%)	17.8 (126/706)	20.7(31/150)	20(5/25)	3.4(1/29)	12.8(6/47)	20(3/15)
DNMT3A (%)	5.2 (32/615)	-	-	6.9(2/29)	8.5(4/47)	0
EZH2 (%)	11.8 (157/1334)	11.3(17/150)	12(3/25)	3.4(1/29)	4.3(2/47)	0
KMT2D (%)	28.9 (160/554)	28.7(43/150)	28(7/25)	-	-	-
MYC (%)	3.7 (41/1095)	8.9 (11/124)c	12(3/25)	34.5(10/29)	27.7(13/47)	13.3(2/15)
MYD88 (%)	14.6 (323/2209)	23.3(34/150)	20(5/25)	34.5(10/29)	34.0(16/47)	13.3(2/15)
NOTCH2 (%)	5.0 (37/738)	8.7(13/150)	-	3.4(1/29)	4.3(2/47)	13.3(2/15)
PIM1 (%)	16.4 (77/470)	13.3(20/150)	20(5/25)	34.5(10/29)	48.9(23/47)	33(5/15)
PPM1D (%)	6.0 (27/448)	-	-	-	-	-
PRDM1 (%)	5.8 (52/902)	8.7(13/150)	-	24.1(7/29)	19.1(9/47)	13.3(2/15)
SOCS1 (%)	16.2 (93/572)	10(15/150)	4(1/25)	6.9(2/29)	14.9(7/47)	33.3(5/15)
TET2 (%)	7.5 (47/627)	6.7(10/150)	-	6.9(2/29)	6.4(3/47)	0
TNFAIP3 (%)	10.0 (110/1095)	8.7(13/150)	-	17.2(5/29)	17.0(8/47)	6.7(1/15)
TNFRSF14 (%)	9.3 (46/493)	14(21/150)	8(2/25)	3.4(1/29)	4.3(2/47)	6.7(1/15)
TP53 (%)	23.4 (275/1176)	17.3(26/150)	32(8/25)	44.8(13/29)	34.0(16/47)	46.7(7/15)
CD58 (%)	5.4 (17/316)	9.3(14/150)	8(2/25)	13.8(4/29)	21.3(10/47)	13(2/15)
BTG1 (%)	10.4 (41/395)	6.7(10/150)	4(1/25)	27.6(8/29)	23.4(11/47)	27(4/15)
BTG2 (%)	6.3 (20/316)	12.7(19/150)	-	27.6(8/29)	27.7(13/47)	20(3/15)
ETV6 (%)	2.6 (10/391)	3.3(5/150)	-	24.1(7/29)	21.3(10/47)	13(2/15)
KLHL6 (%)	4.7 (15/317)	3.3(5/150)	-	0	12.8(6/47)	7(1/15)
DUSP2 (%)	4.1 (13/316)	-	8(2/25)	0	17.0(8/47)	20(3/15)
EPHA5 (%)	3.3 (13/391)	-	-	6.9(2/29)	12.8(6/47)	20(3/15)
TBL1XR1 (%)	1.7 (10/604)	3.3(5/150)	8(2/25)	10.3(3/29)	17.0(8/47)	0
ACTB (%)	3.2 (10/316)	10(15/150)	-	6.9(2/29)	8.5(4/47)	7(1/15)
ARID1A (%)	6.1 (29/478)	6.7(10/150)	-	10.3(3/29)	8.5(4/47)	0
BCL10 (%)	3.0 (14/467)	7.3(11/150)	-	10.3(3/29)	6.4(3/47)	7(1/15)
CCND3 (%)	6.3 (27/430)	6(9/150)	12(3/25)	20.7(6/29)	17.0(8/47)	7(1/15)
FOXO1 (%)	6.6 (31/467)	10.7(16/150)	24(6/25)	0	10.6(5/47)	7(1/15)
GNA13 (%)	15.1 (50/332)	11.3(17/150)	8(2/25)	6.9(2/29)	2.1(1/47)	7(1/15)
HIST1H1E (%)	8.8 (28/320)	8(12/150)	-	24.1(7/29)	17.0(8/47)	33(5/15)
IRF8 (%)	5.7 (18/318)	6.7(10/150)	-	0	4.3(2/47)	7(1/15)
MEF2B (%)	11.5 (47/407)	8(12/150)	4(1/25)	0	14.9(7/47)	13(2/15)
POU2F2 (%)	3.8 (12/318)	5.3(8/150)	-	3.4(1/29)	4.3(2/47)	7(1/15)
SGK1 (%)	9.4 (37/394)	8(12/150)	-	3.4(1/29)	2.1(1/47)	33(5/15)
STAT3 (%)	4.6 (29/634)	5.3(8/150)	-	6.9(2/29)	6.4(3/47)	13(2/15)
TMEM30A (%)	4.2 (15/358)	7.3(11/150)	-	3.4(1/29)	0.0(0/47)	0
BCL6 (%)	4.9 (23/468)	20 (25/122)c	-	13.8(4/29)	12.8(6/47)	40(6/15)
STAT6 (%)	9.7 (38/392)	-	16(4/25)	0	6.4(3/47)	7(1/15)
FAS (%)	6.8 (24/354)	-	16(4/25)	24.1(7/29)	8.5(4/47)	7(1/15)
Abbreviations: rr, refractory/recur; DLBCL, diffuse large B-cell lymphoma a: K Karube et al. Leukemia. 2018 b: RD Morin et al. Clin Cancer Res. 2016 c: Rearrangement d: Copy number alteration

## Sheet: Table S4
Supplementary Table 4. Genes and pathways affected by genetic alteration in rrDLBCL according to COO
Gene	Pathway	Refractory/Recur (N = 47)								Refractory (N = 28)								Recur (N = 19)
		All (N = 47)	%	ABC (N = 30)	%	GCB (N = 14)	%	P score	FDR	All (N = 28)	%	ABC (N = 30)	%	GCB (N = 14)	%	P score	FDR	All (N = 19)	%	ABC (N = 30)	%	GCB (N = 14)	%	P score	FDR
All	Apoptosis	23	0.489362	16	0.470588	7	0.538462	0.293679	0.994734	14	0.5	10	0.526316	4	0.444444	0.686197	0.995583	9	0.473684	6	0.470588	3	0.538462	0.236003	0.99671
BCL2	Apoptosis	6	0.12766	4	0.117647	2	0.153846	0.0868508	0.994734	4	0.142857	2	0.105263	2	0.222222	0.41827	0.995583	2	0.105263	2	0.117647	0	0.153846	0.995326	0.99671
MCL1	Apoptosis	5	0.106383	3	0.0882353	2	0.153846	0.994734	0.994734	3	0.107143	2	0.105263	1	0.111111	0.962737	0.995583	2	0.105263	1	0.0882353	1	0.153846	0.320531	0.99671
FAS	Apoptosis	4	0.0851064	1	0.0294118	3	0.230769	0.648603	0.994734	3	0.107143	1	0.0526316	2	0.222222	0.208907	0.995583	1	0.0526316	0	0.0294118	1	0.230769	0.996133	0.99671
WWOX	Apoptosis	4	0.0851064	3	0.0882353	1	0.0769231			3	0.107143	3	0.157895	0	0	0.994065	0.995583	1	0.0526316	0	0.0882353	1	0.0769231	0.996133	0.99671
ZNF217	Apoptosis	4	0.0851064	3	0.0882353	1	0.0769231	0.953464	0.994734	2	0.0714286	2	0.105263	0	0	0.995171	0.995583	2	0.105263	1	0.0882353	1	0.0769231	0.320531	0.99671
FHIT	Apoptosis	3	0.0638298	1	0.0294118	2	0.153846	0.994214	0.994734	1	0.0357143	0	0	1	0.111111	0.994204	0.995583	2	0.105263	1	0.0294118	1	0.153846	0.320531	0.99671
NFE2L2	Apoptosis	2	0.0425532	2	0.0588235	0	0	0.994214	0.994734	1	0.0357143	1	0.0526316	0	0	0.994722	0.995583	1	0.0526316	1	0.0588235	0	0	0.99671	0.99671
ZNF703	Apoptosis	2	0.0425532	1	0.0294118	1	0.0769231			2	0.0714286	1	0.0526316	1	0.111111	0.582895	0.995583	0	0	0	0.0294118	0	0.0769231
BCL2L2	Apoptosis	1	0.0212766	1	0.0294118	0	0			1	0.0357143	1	0.0526316	0	0	0.994722	0.995583	0	0	0	0.0294118	0	0
DAXX	Apoptosis	1	0.0212766	1	0.0294118	0	0			0	0	0	0	0	0			1	0.0526316	1	0.0294118	0	0	0.99671	0.99671
MAGED1	Apoptosis	1	0.0212766	1	0.0294118	0	0			1	0.0357143	1	0.0526316	0	0	0.994722	0.995583	0	0	0	0.0294118	0	0
All	B-cell differentiation	35	0.744681	28	0.823529	7	0.538462	0.704985	0.994734	21	0.75	15	0.789474	6	0.666667	0.486681	0.995583	13	0.684211	13	0.823529	1	0.538462	0.0316206	0.99671
IRF4	B-cell differentiation	10	0.212766	8	0.235294	2	0.153846	0.17149	0.994734	8	0.285714	6	0.315789	2	0.222222	0.610497	0.995583	2	0.105263	2	0.235294	0	0.153846	0.995326	0.99671
PRDM1	B-cell differentiation	9	0.191489	8	0.235294	1	0.0769231	0.164272	0.994734	6	0.214286	5	0.263158	1	0.111111	0.374328	0.995583	3	0.157895	3	0.235294	0	0.0769231	0.996299	0.99671
MEF2B	B-cell differentiation	7	0.148936	7	0.205882	0	0	0.580829	0.994734	5	0.178571	5	0.263158	0	0	0.995043	0.995583	2	0.105263	2	0.205882	0	0	0.995326	0.99671
BCL6	B-cell differentiation	6	0.12766	4	0.117647	2	0.153846	0.888353	0.994734	4	0.142857	3	0.157895	1	0.111111	0.742318	0.995583	2	0.105263	1	0.117647	1	0.153846	0.320531	0.99671
BCOR	B-cell differentiation	5	0.106383	5	0.147059	0	0	0.993164	0.994734	2	0.0714286	2	0.105263	0	0	0.995171	0.995583	3	0.157895	3	0.147059	0	0	0.996299	0.99671
ETS1	B-cell differentiation	5	0.106383	4	0.117647	1	0.0769231	0.994734	0.994734	5	0.178571	4	0.210526	1	0.111111	0.528014	0.995583	0	0	0	0.117647	0	0.0769231
EBF1	B-cell differentiation	4	0.0851064	3	0.0882353	1	0.0769231	0.423154	0.994734	1	0.0357143	0	0	1	0.111111	0.994204	0.995583	3	0.157895	3	0.0882353	0	0.0769231	0.996299	0.99671
IKZF1	B-cell differentiation	4	0.0851064	4	0.117647	0	0	0.994734	0.994734	2	0.0714286	2	0.105263	0	0	0.995171	0.995583	1	0.0526316	2	0.117647	0	0	0.995326	0.99671
PAX5	B-cell differentiation	4	0.0851064	2	0.0588235	2	0.153846	0.215459	0.994734	3	0.107143	1	0.0526316	2	0.222222	0.208907	0.995583	1	0.0526316	1	0.0588235	0	0.153846	0.99671	0.99671
IKZF3	B-cell differentiation	3	0.0638298	2	0.0588235	1	0.0769231	0.17149	0.994734	2	0.0714286	1	0.0526316	1	0.111111	0.582895	0.995583	1	0.0526316	1	0.0588235	0	0.0769231	0.99671	0.99671
FBXO11	B-cell differentiation	2	0.0425532	0	0	2	0.153846	0.994214	0.994734	1	0.0357143	0	0	1	0.111111	0.994204	0.995583	1	0.0526316	0	0	1	0.153846	0.996133	0.99671
FBXO31	B-cell differentiation	2	0.0425532	2	0.0588235	0	0			1	0.0357143	1	0.0526316	0	0	0.994722	0.995583	1	0.0526316	1	0.0588235	0	0	0.99671	0.99671
IRF8	B-cell differentiation	2	0.0425532	0	0	2	0.153846	0.994214	0.994734	2	0.0714286	0	0	2	0.222222	0.994705	0.995583	0	0	0	0	0	0.153846
POU2F2	B-cell differentiation	2	0.0425532	2	0.0588235	0	0	0.580829	0.994734	0	0	0	0	0	0			2	0.105263	2	0.0588235	0	0	0.995326	0.99671
HNF1A	B-cell differentiation	0	0	0	0	0	0	0.994734	0.994734	0	0	0	0	0	0			0	0	0	0	0	0
All	B-cell receptor pathway	30	0.638298	20	0.588235	10	0.769231	0.290805	0.994734	17	0.607143	10	0.526316	7	0.777778	0.21437	0.995583	12	0.631579	10	0.588235	3	0.769231	0.751046	0.99671
CD79B	B-cell receptor pathway	20	0.425532	14	0.411765	6	0.461538	0.876696	0.994734	12	0.428571	8	0.421053	4	0.444444	0.907021	0.995583	8	0.421053	6	0.411765	2	0.461538	0.719823	0.99671
KLHL6	B-cell receptor pathway	6	0.12766	4	0.117647	2	0.153846	0.994214	0.994734	2	0.0714286	1	0.0526316	1	0.111111	0.582895	0.995583	3	0.157895	3	0.117647	1	0.153846	0.827844	0.99671
BTK	B-cell receptor pathway	3	0.0638298	2	0.0588235	1	0.0769231			2	0.0714286	1	0.0526316	1	0.111111	0.582895	0.995583	1	0.0526316	1	0.0588235	0	0.0769231	0.99671	0.99671
CD79A	B-cell receptor pathway	3	0.0638298	2	0.0588235	1	0.0769231	0.580829	0.994734	1	0.0357143	0	0	1	0.111111	0.994204	0.995583	2	0.105263	2	0.0588235	0	0.0769231	0.995326	0.99671
CD22	B-cell receptor pathway	2	0.0425532	2	0.0588235	0	0			1	0.0357143	1	0.0526316	0	0	0.994722	0.995583	0	0	1	0.0588235	0	0	0.99671	0.99671
PTPN6	B-cell receptor pathway	1	0.0212766	0	0	1	0.0769231	0.423154	0.994734	1	0.0357143	0	0	1	0.111111	0.994204	0.995583	0	0	0	0	0	0.0769231
All	Cell cycle pathway	43	0.914894	32	0.941176	11	0.846154	0.199526	0.994734	26	0.928571	18	0.947368	8	0.888889	0.582895	0.995583	15	0.789474	14	0.941176	3	0.846154	0.320531	0.99671
CDKN2A	Cell cycle pathway	24	0.510638	18	0.529412	6	0.461538	0.598671	0.994734	16	0.571429	11	0.578947	5	0.555556	0.907021	0.995583	7	0.368421	7	0.529412	1	0.461538	0.445653	0.99671
PIM1	Cell cycle pathway	23	0.489362	18	0.529412	5	0.384615	0.404361	0.994734	12	0.428571	9	0.473684	3	0.333333	0.485784	0.995583	11	0.578947	9	0.529412	2	0.384615	0.719823	0.99671
BTG2	Cell cycle pathway	13	0.276596	11	0.323529	2	0.153846	0.709019	0.994734	6	0.214286	5	0.263158	1	0.111111	0.374328	0.995583	7	0.368421	6	0.323529	1	0.153846	0.585005	0.99671
BTG1	Cell cycle pathway	11	0.234043	8	0.235294	3	0.230769	0.894894	0.994734	6	0.214286	4	0.210526	2	0.222222	0.943849	0.995583	4	0.210526	4	0.235294	1	0.230769	0.946386	0.99671
CDKN2B	Cell cycle pathway	11	0.234043	7	0.205882	4	0.307692	0.991779	0.994734	6	0.214286	3	0.157895	3	0.333333	0.300068	0.995583	4	0.210526	4	0.205882	1	0.307692	0.946386	0.99671
CCND3	Cell cycle pathway	8	0.170213	6	0.176471	2	0.153846	0.840751	0.994734	3	0.107143	2	0.105263	1	0.111111	0.962737	0.995583	5	0.263158	4	0.176471	1	0.153846	0.946386	0.99671
MKI67	Cell cycle pathway	7	0.148936	6	0.176471	1	0.0769231	0.215459	0.994734	4	0.142857	4	0.210526	0	0	0.995583	0.995583	3	0.157895	2	0.176471	1	0.0769231	0.575873	0.99671
CCNE1	Cell cycle pathway	2	0.0425532	2	0.0588235	0	0	0.994734	0.994734	1	0.0357143	1	0.0526316	0	0	0.994722	0.995583	1	0.0526316	1	0.0588235	0	0	0.99671	0.99671
AURKA	Cell cycle pathway	1	0.0212766	1	0.0294118	0	0			0	0	0	0	0	0			1	0.0526316	1	0.0294118	0	0	0.99671	0.99671
CCND2	Cell cycle pathway	1	0.0212766	1	0.0294118	0	0			1	0.0357143	1	0.0526316	0	0	0.994722	0.995583	0	0	0	0.0294118	0	0
CDK6	Cell cycle pathway	1	0.0212766	0	0	1	0.0769231	0.580829	0.994734	1	0.0357143	0	0	1	0.111111	0.994204	0.995583	0	0	0	0	0	0.0769231
CDKN1B	Cell cycle pathway	1	0.0212766	1	0.0294118	0	0			1	0.0357143	1	0.0526316	0	0	0.994722	0.995583	0	0	0	0.0294118	0	0
CDKN2C	Cell cycle pathway	1	0.0212766	0	0	1	0.0769231			1	0.0357143	0	0	1	0.111111	0.994204	0.995583	0	0	0	0	0	0.0769231
CKS1B	Cell cycle pathway	1	0.0212766	0	0	1	0.0769231			1	0.0357143	0	0	1	0.111111	0.994204	0.995583	0	0	0	0	0	0.0769231
RB1	Cell cycle pathway	1	0.0212766	1	0.0294118	0	0	0.992536	0.994734	0	0	0	0	0	0			1	0.0526316	1	0.0294118	0	0	0.99671	0.99671
SMC3	Cell cycle pathway	1	0.0212766	1	0.0294118	0	0			1	0.0357143	1	0.0526316	0	0	0.994722	0.995583	0	0	0	0.0294118	0	0
All	Chromatin organization	38	0.808511	28	0.823529	10	0.769231	0.497667	0.994734	21	0.75	15	0.789474	6	0.666667	0.486681	0.995583	17	0.894737	13	0.823529	4	0.769231	0.995326	0.99671
HIST1H1E	Chromatin organization	8	0.170213	6	0.176471	2	0.153846	0.894894	0.994734	4	0.142857	2	0.105263	2	0.222222	0.41827	0.995583	4	0.210526	4	0.176471	0	0.153846	0.995705	0.99671
ASXL1	Chromatin organization	6	0.12766	3	0.0882353	3	0.230769	0.992536	0.994734	4	0.142857	2	0.105263	2	0.222222	0.41827	0.995583	2	0.105263	1	0.0882353	1	0.230769	0.320531	0.99671
CREBBP	Chromatin organization	6	0.12766	2	0.0588235	4	0.307692	0.0868508	0.994734	3	0.107143	1	0.0526316	2	0.222222	0.208907	0.995583	3	0.157895	1	0.0588235	2	0.307692	0.0667073	0.99671
HIST1H1C	Chromatin organization	6	0.12766	3	0.0882353	3	0.230769	0.703535	0.994734	4	0.142857	2	0.105263	2	0.222222	0.41827	0.995583	2	0.105263	1	0.0882353	1	0.230769	0.320531	0.99671
NCOR2	Chromatin organization	6	0.12766	3	0.0882353	3	0.230769	0.17149	0.994734	3	0.107143	1	0.0526316	2	0.222222	0.208907	0.995583	3	0.157895	2	0.0882353	1	0.230769	0.575873	0.99671
ARID1A	Chromatin organization	4	0.0851064	3	0.0882353	1	0.0769231	0.953464	0.994734	2	0.0714286	1	0.0526316	1	0.111111	0.582895	0.995583	2	0.105263	2	0.0882353	0	0.0769231	0.995326	0.99671
DNMT3A	Chromatin organization	4	0.0851064	3	0.0882353	1	0.0769231	0.580829	0.994734	2	0.0714286	1	0.0526316	1	0.111111	0.582895	0.995583	2	0.105263	2	0.0882353	0	0.0769231	0.995326	0.99671
EP300	Chromatin organization	4	0.0851064	3	0.0882353	1	0.0769231	0.580829	0.994734	4	0.142857	3	0.157895	1	0.111111	0.742318	0.995583	0	0	0	0.0882353	0	0.0769231
HIST1H1D	Chromatin organization	4	0.0851064	3	0.0882353	1	0.0769231	0.313778	0.994734	3	0.107143	2	0.105263	1	0.111111	0.962737	0.995583	1	0.0526316	1	0.0882353	0	0.0769231	0.99671	0.99671
HDAC7	Chromatin organization	3	0.0638298	3	0.0882353	0	0	0.994734	0.994734	1	0.0357143	1	0.0526316	0	0	0.994722	0.995583	2	0.105263	2	0.0882353	0	0	0.995326	0.99671
HIST1H2AC	Chromatin organization	3	0.0638298	1	0.0294118	2	0.153846	0.991779	0.994734	2	0.0714286	1	0.0526316	1	0.111111	0.582895	0.995583	1	0.0526316	0	0.0294118	1	0.153846	0.996133	0.99671
HIST1H2AM	Chromatin organization	3	0.0638298	3	0.0882353	0	0	0.992536	0.994734	0	0	0	0	0	0			3	0.157895	3	0.0882353	0	0	0.996299	0.99671
HIST1H3B	Chromatin organization	3	0.0638298	3	0.0882353	0	0	0.994214	0.994734	1	0.0357143	1	0.0526316	0	0	0.994722	0.995583	1	0.0526316	2	0.0882353	0	0	0.995326	0.99671
KDM4C	Chromatin organization	3	0.0638298	0	0	3	0.230769			1	0.0357143	0	0	1	0.111111	0.994204	0.995583	1	0.0526316	0	0	2	0.230769	0.99644	0.99671
KDM6A	Chromatin organization	3	0.0638298	2	0.0588235	1	0.0769231	0.994214	0.994734	2	0.0714286	1	0.0526316	1	0.111111	0.582895	0.995583	1	0.0526316	1	0.0588235	0	0.0769231	0.99671	0.99671
TET2	Chromatin organization	3	0.0638298	3	0.0882353	0	0	0.992536	0.994734	1	0.0357143	1	0.0526316	0	0	0.994722	0.995583	2	0.105263	2	0.0882353	0	0	0.995326	0.99671
ATRX	Chromatin organization	2	0.0425532	2	0.0588235	0	0			1	0.0357143	1	0.0526316	0	0	0.994722	0.995583	1	0.0526316	1	0.0588235	0	0	0.99671	0.99671
BRD4	Chromatin organization	2	0.0425532	1	0.0294118	1	0.0769231	0.580829	0.994734	2	0.0714286	1	0.0526316	1	0.111111	0.582895	0.995583	0	0	0	0.0294118	0	0.0769231
CHD2	Chromatin organization	2	0.0425532	1	0.0294118	1	0.0769231	0.580829	0.994734	0	0	0	0	0	0			2	0.105263	1	0.0294118	1	0.0769231	0.320531	0.99671
EZH2	Chromatin organization	2	0.0425532	1	0.0294118	1	0.0769231	0.994734	0.994734	1	0.0357143	1	0.0526316	0	0	0.994722	0.995583	1	0.0526316	0	0.0294118	1	0.0769231	0.996133	0.99671
HIST1H2AG	Chromatin organization	2	0.0425532	2	0.0588235	0	0	0.992536	0.994734	1	0.0357143	1	0.0526316	0	0	0.994722	0.995583	1	0.0526316	1	0.0588235	0	0	0.99671	0.99671
HIST1H2BK	Chromatin organization	2	0.0425532	2	0.0588235	0	0	0.992536	0.994734	0	0	0	0	0	0			2	0.105263	2	0.0588235	0	0	0.995326	0.99671
JARID2	Chromatin organization	2	0.0425532	1	0.0294118	1	0.0769231			1	0.0357143	1	0.0526316	0	0	0.994722	0.995583	0	0	0	0.0294118	1	0.0769231	0.996133	0.99671
KAT6A	Chromatin organization	2	0.0425532	1	0.0294118	1	0.0769231	0.994214	0.994734	1	0.0357143	1	0.0526316	0	0	0.994722	0.995583	1	0.0526316	0	0.0294118	1	0.0769231	0.996133	0.99671
KDM2B	Chromatin organization	2	0.0425532	2	0.0588235	0	0	0.994734	0.994734	1	0.0357143	1	0.0526316	0	0	0.994722	0.995583	1	0.0526316	1	0.0588235	0	0	0.99671	0.99671
KDM5A	Chromatin organization	2	0.0425532	1	0.0294118	1	0.0769231	0.991779	0.994734	2	0.0714286	1	0.0526316	1	0.111111	0.582895	0.995583	0	0	0	0.0294118	0	0.0769231
TET3	Chromatin organization	2	0.0425532	1	0.0294118	1	0.0769231	0.994214	0.994734	2	0.0714286	1	0.0526316	1	0.111111	0.582895	0.995583	0	0	0	0.0294118	0	0.0769231
WHSC1	Chromatin organization	2	0.0425532	2	0.0588235	0	0	0.992536	0.994734	1	0.0357143	1	0.0526316	0	0	0.994722	0.995583	1	0.0526316	1	0.0588235	0	0	0.99671	0.99671
ARID2	Chromatin organization	1	0.0212766	1	0.0294118	0	0			1	0.0357143	1	0.0526316	0	0	0.994722	0.995583	0	0	0	0.0294118	0	0
BCORL1	Chromatin organization	1	0.0212766	0	0	1	0.0769231	0.994734	0.994734	1	0.0357143	0	0	1	0.111111	0.994204	0.995583	0	0	0	0	0	0.0769231
CTCF	Chromatin organization	1	0.0212766	1	0.0294118	0	0			1	0.0357143	1	0.0526316	0	0	0.994722	0.995583	0	0	0	0.0294118	0	0
DOT1L	Chromatin organization	1	0.0212766	1	0.0294118	0	0	0.953464	0.994734	1	0.0357143	1	0.0526316	0	0	0.994722	0.995583	0	0	0	0.0294118	0	0
EED	Chromatin organization	1	0.0212766	1	0.0294118	0	0			1	0.0357143	1	0.0526316	0	0	0.994722	0.995583	0	0	0	0.0294118	0	0
HDAC1	Chromatin organization	1	0.0212766	1	0.0294118	0	0			1	0.0357143	1	0.0526316	0	0	0.994722	0.995583	0	0	0	0.0294118	0	0
HIST1H2AL	Chromatin organization	1	0.0212766	1	0.0294118	0	0			0	0	0	0	0	0			1	0.0526316	1	0.0294118	0	0	0.99671	0.99671
HIST1H2BC	Chromatin organization	1	0.0212766	1	0.0294118	0	0	0.994214	0.994734	1	0.0357143	1	0.0526316	0	0	0.994722	0.995583	0	0	0	0.0294118	0	0
KDM5C	Chromatin organization	1	0.0212766	1	0.0294118	0	0			1	0.0357143	1	0.0526316	0	0	0.994722	0.995583	0	0	0	0.0294118	0	0
PBRM1	Chromatin organization	1	0.0212766	1	0.0294118	0	0	0.994734	0.994734	0	0	0	0	0	0			1	0.0526316	1	0.0294118	0	0	0.99671	0.99671
SETBP1	Chromatin organization	1	0.0212766	1	0.0294118	0	0	0.994734	0.994734	0	0	0	0	0	0			1	0.0526316	1	0.0294118	0	0	0.99671	0.99671
SMARCA4	Chromatin organization	1	0.0212766	1	0.0294118	0	0			0	0	0	0	0	0			1	0.0526316	1	0.0294118	0	0	0.99671	0.99671
STAG2	Chromatin organization	1	0.0212766	1	0.0294118	0	0			1	0.0357143	1	0.0526316	0	0	0.994722	0.995583	0	0	0	0.0294118	0	0
HDAC4	Chromatin organization	0	0	0	0	0	0	0.994734	0.994734	0	0	0	0	0	0			0	0	0	0	0	0
HIST1H2BJ	Chromatin organization	0	0	0	0	0	0	0.992536	0.994734	0	0	0	0	0	0			0	0	0	0	0	0
SUZ12	Chromatin organization	0	0	0	0	0	0	0.992536	0.994734	0	0	0	0	0	0			0	0	0	0	0	0
All	DNA damage response	37	0.787234	24	0.705882	13	1	0.221067	0.994734	23	0.821429	14	0.736842	9	1	0.995043	0.995583	13	0.684211	10	0.705882	4	1	0.995172	0.99671
TP53	DNA damage response	16	0.340426	11	0.323529	5	0.384615	0.679444	0.994734	12	0.428571	8	0.421053	4	0.444444	0.907021	0.995583	4	0.210526	3	0.323529	1	0.384615	0.827844	0.99671
CHEK2	DNA damage response	4	0.0851064	3	0.0882353	1	0.0769231	0.992536	0.994734	0	0	0	0	0	0			4	0.210526	3	0.0882353	1	0.0769231	0.827844	0.99671
PRKDC	DNA damage response	4	0.0851064	3	0.0882353	1	0.0769231	0.405049	0.994734	2	0.0714286	2	0.105263	0	0	0.995171	0.995583	2	0.105263	1	0.0882353	1	0.0769231	0.320531	0.99671
ATR	DNA damage response	3	0.0638298	1	0.0294118	2	0.153846	0.313778	0.994734	2	0.0714286	0	0	2	0.222222	0.994705	0.995583	1	0.0526316	1	0.0294118	0	0.153846	0.99671	0.99671
BRCA2	DNA damage response	3	0.0638298	1	0.0294118	2	0.153846	0.993164	0.994734	3	0.107143	1	0.0526316	2	0.222222	0.208907	0.995583	0	0	0	0.0294118	0	0.153846
FANCD2	DNA damage response	3	0.0638298	3	0.0882353	0	0	0.580829	0.994734	3	0.107143	3	0.157895	0	0	0.994065	0.995583	0	0	0	0.0882353	0	0
MSH3	DNA damage response	3	0.0638298	3	0.0882353	0	0	0.994734	0.994734	3	0.107143	3	0.157895	0	0	0.994065	0.995583	0	0	0	0.0882353	0	0
ATM	DNA damage response	2	0.0425532	1	0.0294118	1	0.0769231	0.678003	0.994734	1	0.0357143	0	0	1	0.111111	0.994204	0.995583	1	0.0526316	1	0.0294118	0	0.0769231	0.99671	0.99671
BARD1	DNA damage response	2	0.0425532	1	0.0294118	1	0.0769231	0.994734	0.994734	1	0.0357143	0	0	1	0.111111	0.994204	0.995583	1	0.0526316	1	0.0294118	0	0.0769231	0.99671	0.99671
BRIP1	DNA damage response	2	0.0425532	1	0.0294118	1	0.0769231			1	0.0357143	0	0	1	0.111111	0.994204	0.995583	1	0.0526316	1	0.0294118	0	0.0769231	0.99671	0.99671
FANCA	DNA damage response	2	0.0425532	1	0.0294118	1	0.0769231	0.953464	0.994734	1	0.0357143	0	0	1	0.111111	0.994204	0.995583	1	0.0526316	1	0.0294118	0	0.0769231	0.99671	0.99671
MDM2	DNA damage response	2	0.0425532	1	0.0294118	1	0.0769231	0.580829	0.994734	1	0.0357143	1	0.0526316	0	0	0.994722	0.995583	1	0.0526316	0	0.0294118	1	0.0769231	0.996133	0.99671
MLH1	DNA damage response	2	0.0425532	0	0	2	0.153846	0.994734	0.994734	1	0.0357143	0	0	1	0.111111	0.994204	0.995583	1	0.0526316	0	0	1	0.153846	0.996133	0.99671
MSH2	DNA damage response	2	0.0425532	0	0	2	0.153846			2	0.0714286	0	0	2	0.222222	0.994705	0.995583	0	0	0	0	0	0.153846
MSH6	DNA damage response	2	0.0425532	1	0.0294118	1	0.0769231	0.994214	0.994734	2	0.0714286	1	0.0526316	1	0.111111	0.582895	0.995583	0	0	0	0.0294118	0	0.0769231
SETD2	DNA damage response	2	0.0425532	2	0.0588235	0	0	0.994734	0.994734	2	0.0714286	2	0.105263	0	0	0.995171	0.995583	0	0	0	0.0588235	0	0
BLM	DNA damage response	1	0.0212766	1	0.0294118	0	0			1	0.0357143	1	0.0526316	0	0	0.994722	0.995583	0	0	0	0.0294118	0	0
FANCE	DNA damage response	1	0.0212766	0	0	1	0.0769231			0	0	0	0	0	0			1	0.0526316	0	0	1	0.0769231	0.996133	0.99671
FANCL	DNA damage response	1	0.0212766	0	0	1	0.0769231			1	0.0357143	0	0	1	0.111111	0.994204	0.995583	0	0	0	0	0	0.0769231
GTSE1	DNA damage response	1	0.0212766	1	0.0294118	0	0			0	0	0	0	0	0			1	0.0526316	1	0.0294118	0	0	0.99671	0.99671
MDM4	DNA damage response	1	0.0212766	1	0.0294118	0	0			0	0	0	0	0	0			0	0	1	0.0294118	0	0	0.99671	0.99671
MUTYH	DNA damage response	1	0.0212766	0	0	1	0.0769231			1	0.0357143	0	0	1	0.111111	0.994204	0.995583	0	0	0	0	0	0.0769231
RAD50	DNA damage response	1	0.0212766	0	0	1	0.0769231	0.994214	0.994734	1	0.0357143	0	0	1	0.111111	0.994204	0.995583	0	0	0	0	0	0.0769231
CDK12	DNA damage response	0	0	0	0	0	0	0.992536	0.994734	0	0	0	0	0	0			0	0	0	0	0	0
CHEK1	DNA damage response	0	0	0	0	0	0	0.994734	0.994734	0	0	0	0	0	0			0	0	0	0	0	0
RAD51	DNA damage response	0	0	0	0	0	0	0.994734	0.994734	0	0	0	0	0	0			0	0	0	0	0	0
All	Immune evasion	24	0.510638	19	0.558824	5	0.384615	0.465036	0.994734	15	0.535714	10	0.526316	5	0.555556	0.884822	0.995583	8	0.421053	9	0.558824	0	0.384615	0.995735	0.99671
CD58	Immune evasion	10	0.212766	8	0.235294	2	0.153846	0.931684	0.994734	7	0.25	5	0.263158	2	0.222222	0.815475	0.995583	2	0.105263	3	0.235294	0	0.153846	0.996299	0.99671
B2M	Immune evasion	8	0.170213	7	0.205882	1	0.0769231	0.931684	0.994734	5	0.178571	4	0.210526	1	0.111111	0.528014	0.995583	3	0.157895	3	0.205882	0	0.0769231	0.996299	0.99671
CIITA	Immune evasion	4	0.0851064	2	0.0588235	2	0.153846	0.992536	0.994734	2	0.0714286	0	0	2	0.222222	0.994705	0.995583	2	0.105263	2	0.0588235	0	0.153846	0.995326	0.99671
CD70	Immune evasion	3	0.0638298	2	0.0588235	1	0.0769231	0.17149	0.994734	2	0.0714286	1	0.0526316	1	0.111111	0.582895	0.995583	1	0.0526316	1	0.0588235	0	0.0769231	0.99671	0.99671
PDCD1	Immune evasion	3	0.0638298	2	0.0588235	1	0.0769231	0.992536	0.994734	2	0.0714286	1	0.0526316	1	0.111111	0.582895	0.995583	1	0.0526316	1	0.0588235	0	0.0769231	0.99671	0.99671
PDCD1LG2	Immune evasion	2	0.0425532	1	0.0294118	1	0.0769231	0.994734	0.994734	2	0.0714286	1	0.0526316	1	0.111111	0.582895	0.995583	0	0	0	0.0294118	0	0.0769231
CD274	Immune evasion	1	0.0212766	0	0	1	0.0769231	0.992536	0.994734	1	0.0357143	0	0	1	0.111111	0.994204	0.995583	0	0	0	0	0	0.0769231
PDCD11	Immune evasion	1	0.0212766	1	0.0294118	0	0	0.994093	0.994734	1	0.0357143	1	0.0526316	0	0	0.994722	0.995583	0	0	0	0.0294118	0	0
All	JAK-STAT pathway	14	0.297872	8	0.235294	6	0.461538	0.404171	0.994734	6	0.214286	2	0.105263	4	0.444444	0.0563238	0.995583	8	0.421053	6	0.235294	2	0.461538	0.719823	0.99671
SOCS1	JAK-STAT pathway	7	0.148936	1	0.0294118	6	0.461538	0.0258084	0.994734	4	0.142857	0	0	4	0.444444	0.995131	0.995583	3	0.157895	1	0.0294118	2	0.461538	0.0667073	0.99671
JAK3	JAK-STAT pathway	3	0.0638298	2	0.0588235	1	0.0769231	0.215459	0.994734	1	0.0357143	0	0	1	0.111111	0.994204	0.995583	2	0.105263	2	0.0588235	0	0.0769231	0.995326	0.99671
STAT3	JAK-STAT pathway	3	0.0638298	1	0.0294118	2	0.153846	0.423154	0.994734	1	0.0357143	0	0	1	0.111111	0.994204	0.995583	2	0.105263	1	0.0294118	1	0.153846	0.320531	0.99671
STAT6	JAK-STAT pathway	3	0.0638298	1	0.0294118	2	0.153846	0.994214	0.994734	1	0.0357143	0	0	1	0.111111	0.994204	0.995583	1	0.0526316	1	0.0294118	1	0.153846	0.320531	0.99671
JAK2	JAK-STAT pathway	2	0.0425532	1	0.0294118	1	0.0769231	0.992536	0.994734	2	0.0714286	1	0.0526316	1	0.111111	0.582895	0.995583	0	0	0	0.0294118	0	0.0769231
SOCS2	JAK-STAT pathway	1	0.0212766	1	0.0294118	0	0			1	0.0357143	1	0.0526316	0	0	0.994722	0.995583	0	0	0	0.0294118	0	0
SOCS3	JAK-STAT pathway	1	0.0212766	0	0	1	0.0769231	0.994214	0.994734	1	0.0357143	0	0	1	0.111111	0.994204	0.995583	0	0	0	0	0	0.0769231
STAT1	JAK-STAT pathway	1	0.0212766	0	0	1	0.0769231			1	0.0357143	0	0	1	0.111111	0.994204	0.995583	0	0	0	0	0	0.0769231
STAT4	JAK-STAT pathway	1	0.0212766	1	0.0294118	0	0	0.994734	0.994734	0	0	0	0	0	0			1	0.0526316	1	0.0294118	0	0	0.99671	0.99671
TYK2	JAK-STAT pathway	1	0.0212766	1	0.0294118	0	0	0.994093	0.994734	0	0	0	0	0	0			1	0.0526316	1	0.0294118	0	0	0.99671	0.99671
PTPN2	JAK-STAT pathway	0	0	0	0	0	0	0.994734	0.994734	0	0	0	0	0	0			0	0	0	0	0	0
All	NF-kappaB pathway	37	0.787234	28	0.823529	9	0.692308	0.206033	0.994734	19	0.678571	14	0.736842	5	0.555556	0.342367	0.995583	15	0.789474	14	0.823529	4	0.692308	0.99671	0.99671
MYD88	NF-kappaB pathway	16	0.340426	13	0.382353	3	0.230769	0.199526	0.994734	8	0.285714	6	0.315789	2	0.222222	0.610497	0.995583	8	0.421053	7	0.382353	1	0.230769	0.445653	0.99671
CARD11	NF-kappaB pathway	9	0.191489	8	0.235294	1	0.0769231	0.931684	0.994734	3	0.107143	3	0.157895	0	0	0.994065	0.995583	5	0.263158	5	0.235294	1	0.0769231	0.751046	0.99671
TNFAIP3	NF-kappaB pathway	8	0.170213	5	0.147059	3	0.230769	0.405049	0.994734	6	0.214286	4	0.210526	2	0.222222	0.943849	0.995583	1	0.0526316	1	0.147059	1	0.230769	0.320531	0.99671
BCL10	NF-kappaB pathway	3	0.0638298	2	0.0588235	1	0.0769231	0.423154	0.994734	3	0.107143	2	0.105263	1	0.111111	0.962737	0.995583	0	0	0	0.0588235	0	0.0769231
MALT1	NF-kappaB pathway	3	0.0638298	2	0.0588235	1	0.0769231	0.423154	0.994734	1	0.0357143	0	0	1	0.111111	0.994204	0.995583	1	0.0526316	2	0.0588235	0	0.0769231	0.995326	0.99671
IKBKE	NF-kappaB pathway	2	0.0425532	1	0.0294118	1	0.0769231	0.994093	0.994734	1	0.0357143	1	0.0526316	0	0	0.994722	0.995583	1	0.0526316	0	0.0294118	1	0.0769231	0.996133	0.99671
NOD1	NF-kappaB pathway	2	0.0425532	2	0.0588235	0	0	0.994734	0.994734	2	0.0714286	2	0.105263	0	0	0.995171	0.995583	0	0	0	0.0588235	0	0
BIRC3	NF-kappaB pathway	1	0.0212766	1	0.0294118	0	0			0	0	0	0	0	0			1	0.0526316	1	0.0294118	0	0	0.99671	0.99671
CD28	NF-kappaB pathway	1	0.0212766	1	0.0294118	0	0			1	0.0357143	1	0.0526316	0	0	0.994722	0.995583	0	0	0	0.0294118	0	0
MAP3K6	NF-kappaB pathway	1	0.0212766	1	0.0294118	0	0	0.994734	0.994734	0	0	0	0	0	0			1	0.0526316	1	0.0294118	0	0	0.99671	0.99671
NFKBIA	NF-kappaB pathway	1	0.0212766	1	0.0294118	0	0	0.992536	0.994734	1	0.0357143	1	0.0526316	0	0	0.994722	0.995583	0	0	0	0.0294118	0	0
All	Notch signaling	21	0.446809	16	0.470588	5	0.384615	0.138699	0.994734	12	0.428571	9	0.473684	3	0.333333	0.485784	0.995583	8	0.421053	7	0.470588	2	0.384615	0.9056	0.99671
DTX1	Notch signaling	11	0.234043	8	0.235294	3	0.230769	0.366844	0.994734	7	0.25	5	0.263158	2	0.222222	0.815475	0.995583	4	0.210526	3	0.235294	1	0.230769	0.827844	0.99671
SPEN	Notch signaling	5	0.106383	3	0.0882353	2	0.153846	0.678003	0.994734	4	0.142857	2	0.105263	2	0.222222	0.41827	0.995583	1	0.0526316	1	0.0882353	0	0.153846	0.99671	0.99671
MIB1	Notch signaling	4	0.0851064	4	0.117647	0	0	0.953464	0.994734	2	0.0714286	2	0.105263	0	0	0.995171	0.995583	2	0.105263	2	0.117647	0	0	0.995326	0.99671
NOTCH1	Notch signaling	4	0.0851064	3	0.0882353	1	0.0769231	0.99234	0.994734	2	0.0714286	1	0.0526316	1	0.111111	0.582895	0.995583	2	0.105263	2	0.0882353	0	0.0769231	0.995326	0.99671
FBXW7	Notch signaling	2	0.0425532	1	0.0294118	1	0.0769231			0	0	0	0	0	0			2	0.105263	1	0.0294118	1	0.0769231	0.320531	0.99671
NOTCH2	Notch signaling	2	0.0425532	2	0.0588235	0	0	0.994093	0.994734	0	0	0	0	0	0			1	0.0526316	2	0.0588235	0	0	0.995326	0.99671
NCSTN	Notch signaling	1	0.0212766	1	0.0294118	0	0	0.994214	0.994734	1	0.0357143	1	0.0526316	0	0	0.994722	0.995583	0	0	0	0.0294118	0	0
SGK1	Notch signaling	1	0.0212766	0	0	1	0.0769231	0.016569	0.994734	1	0.0357143	0	0	1	0.111111	0.994204	0.995583	0	0	0	0	0	0.0769231
All	PI3K-AKT-MTOR	22	0.468085	15	0.441176	7	0.538462	0.659007	0.994734	13	0.464286	8	0.421053	5	0.555556	0.506885	0.995583	8	0.421053	7	0.441176	2	0.538462	0.9056	0.99671
RELN	PI3K-AKT-MTOR	6	0.12766	5	0.147059	1	0.0769231	0.994093	0.994734	5	0.178571	4	0.210526	1	0.111111	0.528014	0.995583	0	0	1	0.147059	0	0.0769231	0.99671	0.99671
RICTOR	PI3K-AKT-MTOR	6	0.12766	3	0.0882353	3	0.230769	0.0868508	0.994734	3	0.107143	0	0	3	0.333333	0.993461	0.995583	2	0.105263	3	0.0882353	0	0.230769	0.996299	0.99671
PIK3CG	PI3K-AKT-MTOR	4	0.0851064	2	0.0588235	2	0.153846	0.994214	0.994734	2	0.0714286	0	0	2	0.222222	0.994705	0.995583	2	0.105263	2	0.0588235	0	0.153846	0.995326	0.99671
ID3	PI3K-AKT-MTOR	2	0.0425532	1	0.0294118	1	0.0769231			1	0.0357143	0	0	1	0.111111	0.994204	0.995583	1	0.0526316	1	0.0294118	0	0.0769231	0.99671	0.99671
INPP4B	PI3K-AKT-MTOR	2	0.0425532	1	0.0294118	1	0.0769231	0.580829	0.994734	2	0.0714286	1	0.0526316	1	0.111111	0.582895	0.995583	0	0	0	0.0294118	0	0.0769231
MTOR	PI3K-AKT-MTOR	2	0.0425532	2	0.0588235	0	0			1	0.0357143	1	0.0526316	0	0	0.994722	0.995583	1	0.0526316	1	0.0588235	0	0	0.99671	0.99671
PLCG1	PI3K-AKT-MTOR	2	0.0425532	1	0.0294118	1	0.0769231	0.994214	0.994734	2	0.0714286	1	0.0526316	1	0.111111	0.582895	0.995583	0	0	0	0.0294118	0	0.0769231
RPTOR	PI3K-AKT-MTOR	2	0.0425532	0	0	2	0.153846			1	0.0357143	0	0	1	0.111111	0.994204	0.995583	1	0.0526316	0	0	1	0.153846	0.996133	0.99671
TSC1	PI3K-AKT-MTOR	2	0.0425532	1	0.0294118	1	0.0769231	0.580829	0.994734	1	0.0357143	1	0.0526316	0	0	0.994722	0.995583	1	0.0526316	0	0.0294118	1	0.0769231	0.996133	0.99671
FLCN	PI3K-AKT-MTOR	1	0.0212766	1	0.0294118	0	0	0.994734	0.994734	1	0.0357143	1	0.0526316	0	0	0.994722	0.995583	0	0	0	0.0294118	0	0
INPP5D	PI3K-AKT-MTOR	1	0.0212766	1	0.0294118	0	0			1	0.0357143	1	0.0526316	0	0	0.994722	0.995583	0	0	0	0.0294118	0	0
PIK3CA	PI3K-AKT-MTOR	1	0.0212766	1	0.0294118	0	0	0.994734	0.994734	0	0	0	0	0	0			0	0	1	0.0294118	0	0	0.99671	0.99671
PIK3R1	PI3K-AKT-MTOR	1	0.0212766	1	0.0294118	0	0	0.994734	0.994734	1	0.0357143	1	0.0526316	0	0	0.994722	0.995583	0	0	0	0.0294118	0	0
PTEN	PI3K-AKT-MTOR	1	0.0212766	1	0.0294118	0	0	0.993164	0.994734	1	0.0357143	1	0.0526316	0	0	0.994722	0.995583	0	0	0	0.0294118	0	0
TSC2	PI3K-AKT-MTOR	1	0.0212766	1	0.0294118	0	0	0.992536	0.994734	1	0.0357143	1	0.0526316	0	0	0.994722	0.995583	0	0	0	0.0294118	0	0
PLCG2	PI3K-AKT-MTOR	0	0	0	0	0	0	0.953464	0.994734	0	0	0	0	0	0			0	0	0	0	0	0
All	RAS signaling	38	0.808511	27	0.794118	11	0.846154	0.709019	0.994734	23	0.821429	15	0.789474	8	0.888889	0.528014	0.995583	15	0.789474	12	0.794118	3	0.846154	0.827844	0.99671
DUSP2	RAS signaling	8	0.170213	8	0.235294	0	0	0.953464	0.994734	5	0.178571	5	0.263158	0	0	0.995043	0.995583	3	0.157895	3	0.235294	0	0	0.996299	0.99671
EPHA5	RAS signaling	6	0.12766	3	0.0882353	3	0.230769	0.678003	0.994734	5	0.178571	2	0.105263	3	0.333333	0.159679	0.995583	1	0.0526316	1	0.0882353	0	0.230769	0.99671	0.99671
ERBB4	RAS signaling	6	0.12766	5	0.147059	1	0.0769231	0.405049	0.994734	3	0.107143	2	0.105263	1	0.111111	0.962737	0.995583	3	0.157895	3	0.147059	0	0.0769231	0.996299	0.99671
EGFR	RAS signaling	3	0.0638298	2	0.0588235	1	0.0769231	0.991779	0.994734	2	0.0714286	1	0.0526316	1	0.111111	0.582895	0.995583	1	0.0526316	1	0.0588235	0	0.0769231	0.99671	0.99671
EPHA7	RAS signaling	3	0.0638298	2	0.0588235	1	0.0769231			1	0.0357143	0	0	1	0.111111	0.994204	0.995583	2	0.105263	2	0.0588235	0	0.0769231	0.995326	0.99671
FLT1	RAS signaling	3	0.0638298	3	0.0882353	0	0			1	0.0357143	1	0.0526316	0	0	0.994722	0.995583	1	0.0526316	2	0.0882353	0	0	0.995326	0.99671
GNAS	RAS signaling	3	0.0638298	2	0.0588235	1	0.0769231	0.580829	0.994734	1	0.0357143	0	0	1	0.111111	0.994204	0.995583	2	0.105263	2	0.0588235	0	0.0769231	0.995326	0.99671
NF1	RAS signaling	3	0.0638298	3	0.0882353	0	0	0.992536	0.994734	3	0.107143	3	0.157895	0	0	0.994065	0.995583	0	0	0	0.0882353	0	0
NTRK3	RAS signaling	3	0.0638298	2	0.0588235	1	0.0769231	0.994734	0.994734	0	0	0	0	0	0			3	0.157895	2	0.0588235	1	0.0769231	0.575873	0.99671
ALK	RAS signaling	2	0.0425532	2	0.0588235	0	0	0.992536	0.994734	2	0.0714286	2	0.105263	0	0	0.995171	0.995583	0	0	0	0.0588235	0	0
CRKL	RAS signaling	2	0.0425532	2	0.0588235	0	0			2	0.0714286	2	0.105263	0	0	0.995171	0.995583	0	0	0	0.0588235	0	0
EPHA3	RAS signaling	2	0.0425532	1	0.0294118	1	0.0769231	0.994214	0.994734	2	0.0714286	1	0.0526316	1	0.111111	0.582895	0.995583	0	0	0	0.0294118	0	0.0769231
FGF14	RAS signaling	2	0.0425532	1	0.0294118	1	0.0769231	0.580829	0.994734	2	0.0714286	1	0.0526316	1	0.111111	0.582895	0.995583	0	0	0	0.0294118	0	0.0769231
FGFR3	RAS signaling	2	0.0425532	2	0.0588235	0	0	0.994734	0.994734	1	0.0357143	1	0.0526316	0	0	0.994722	0.995583	1	0.0526316	1	0.0588235	0	0	0.99671	0.99671
FGFR4	RAS signaling	2	0.0425532	2	0.0588235	0	0			2	0.0714286	2	0.105263	0	0	0.995171	0.995583	0	0	0	0.0588235	0	0
FLT3	RAS signaling	2	0.0425532	1	0.0294118	1	0.0769231	0.580829	0.994734	2	0.0714286	1	0.0526316	1	0.111111	0.582895	0.995583	0	0	0	0.0294118	0	0.0769231
FLT4	RAS signaling	2	0.0425532	0	0	2	0.153846	0.678003	0.994734	2	0.0714286	0	0	2	0.222222	0.994705	0.995583	0	0	0	0	0	0.153846
GNAQ	RAS signaling	2	0.0425532	1	0.0294118	1	0.0769231			2	0.0714286	1	0.0526316	1	0.111111	0.582895	0.995583	0	0	0	0.0294118	0	0.0769231
HGF	RAS signaling	2	0.0425532	1	0.0294118	1	0.0769231	0.992536	0.994734	0	0	0	0	0	0			2	0.105263	1	0.0294118	1	0.0769231	0.320531	0.99671
NTRK2	RAS signaling	2	0.0425532	2	0.0588235	0	0			1	0.0357143	1	0.0526316	0	0	0.994722	0.995583	0	0	1	0.0588235	0	0	0.99671	0.99671
ROS1	RAS signaling	2	0.0425532	2	0.0588235	0	0	0.580829	0.994734	1	0.0357143	1	0.0526316	0	0	0.994722	0.995583	0	0	1	0.0588235	0	0	0.99671	0.99671
AKT2	RAS signaling	1	0.0212766	0	0	1	0.0769231			1	0.0357143	0	0	1	0.111111	0.994204	0.995583	0	0	0	0	0	0.0769231
ARAF	RAS signaling	1	0.0212766	1	0.0294118	0	0			1	0.0357143	1	0.0526316	0	0	0.994722	0.995583	0	0	0	0.0294118	0	0
BRAF	RAS signaling	1	0.0212766	1	0.0294118	0	0			1	0.0357143	1	0.0526316	0	0	0.994722	0.995583	0	0	0	0.0294118	0	0
CBL	RAS signaling	1	0.0212766	0	0	1	0.0769231	0.994214	0.994734	0	0	0	0	0	0			1	0.0526316	0	0	1	0.0769231	0.996133	0.99671
DDR2	RAS signaling	1	0.0212766	0	0	1	0.0769231	0.580829	0.994734	1	0.0357143	0	0	1	0.111111	0.994204	0.995583	0	0	0	0	0	0.0769231
FGF4	RAS signaling	1	0.0212766	1	0.0294118	0	0			0	0	0	0	0	0			1	0.0526316	1	0.0294118	0	0	0.99671	0.99671
FGF6	RAS signaling	1	0.0212766	1	0.0294118	0	0			1	0.0357143	1	0.0526316	0	0	0.994722	0.995583	0	0	0	0.0294118	0	0
FGFR1	RAS signaling	1	0.0212766	0	0	1	0.0769231	0.953464	0.994734	1	0.0357143	0	0	1	0.111111	0.994204	0.995583	0	0	0	0	0	0.0769231
FGFR2	RAS signaling	1	0.0212766	0	0	1	0.0769231	0.215459	0.994734	1	0.0357143	0	0	1	0.111111	0.994204	0.995583	0	0	0	0	0	0.0769231
IRS2	RAS signaling	1	0.0212766	1	0.0294118	0	0			0	0	0	0	0	0			1	0.0526316	1	0.0294118	0	0	0.99671	0.99671
JUN	RAS signaling	1	0.0212766	0	0	1	0.0769231			1	0.0357143	0	0	1	0.111111	0.994204	0.995583	0	0	0	0	0	0.0769231
KDR	RAS signaling	1	0.0212766	0	0	1	0.0769231	0.994214	0.994734	1	0.0357143	0	0	1	0.111111	0.994204	0.995583	0	0	0	0	0	0.0769231
KIT	RAS signaling	1	0.0212766	0	0	1	0.0769231	0.994214	0.994734	1	0.0357143	0	0	1	0.111111	0.994204	0.995583	0	0	0	0	0	0.0769231
KRAS	RAS signaling	1	0.0212766	1	0.0294118	0	0	0.580829	0.994734	0	0	0	0	0	0			1	0.0526316	1	0.0294118	0	0	0.99671	0.99671
MET	RAS signaling	1	0.0212766	0	0	1	0.0769231	0.992536	0.994734	0	0	0	0	0	0			1	0.0526316	0	0	1	0.0769231	0.996133	0.99671
NF2	RAS signaling	1	0.0212766	1	0.0294118	0	0	0.992536	0.994734	1	0.0357143	1	0.0526316	0	0	0.994722	0.995583	0	0	0	0.0294118	0	0
NTRK1	RAS signaling	1	0.0212766	1	0.0294118	0	0	0.994734	0.994734	0	0	0	0	0	0			1	0.0526316	1	0.0294118	0	0	0.99671	0.99671
PDGFRA	RAS signaling	1	0.0212766	1	0.0294118	0	0	0.994734	0.994734	0	0	0	0	0	0			1	0.0526316	1	0.0294118	0	0	0.99671	0.99671
PDGFRB	RAS signaling	1	0.0212766	1	0.0294118	0	0			0	0	0	0	0	0			1	0.0526316	1	0.0294118	0	0	0.99671	0.99671
PTPN11	RAS signaling	1	0.0212766	1	0.0294118	0	0			1	0.0357143	1	0.0526316	0	0	0.994722	0.995583	0	0	0	0.0294118	0	0
EPHB1	RAS signaling	0	0	0	0	0	0	0.992536	0.994734	0	0	0	0	0	0			0	0	0	0	0	0
ERBB2	RAS signaling	0	0	0	0	0	0	0.994734	0.994734	0	0	0	0	0	0			0	0	0	0	0	0
FGF3	RAS signaling	0	0	0	0	0	0	0.994214	0.994734	0	0	0	0	0	0			0	0	0	0	0	0
HRAS	RAS signaling	0	0	0	0	0	0	0.994734	0.994734	0	0	0	0	0	0			0	0	0	0	0	0
MAP2K1	RAS signaling	0	0	0	0	0	0	0.994734	0.994734	0	0	0	0	0	0			0	0	0	0	0	0
MAP3K1	RAS signaling	0	0	0	0	0	0	0.994734	0.994734	0	0	0	0	0	0			0	0	0	0	0	0
NRAS	RAS signaling	0	0	0	0	0	0	0.994734	0.994734	0	0	0	0	0	0			0	0	0	0	0	0
RAF1	RAS signaling	0	0	0	0	0	0	0.994734	0.994734	0	0	0	0	0	0			0	0	0	0	0	0
All	RHO	8	0.170213	5	0.147059	3	0.230769	0.267895	0.994734	4	0.142857	2	0.105263	2	0.222222	0.41827	0.995583	4	0.210526	3	0.147059	1	0.230769	0.827844	0.99671
BCR	RHO	4	0.0851064	2	0.0588235	2	0.153846	0.931684	0.994734	1	0.0357143	0	0	1	0.111111	0.994204	0.995583	3	0.157895	2	0.0588235	1	0.153846	0.575873	0.99671
GNA12	RHO	1	0.0212766	1	0.0294118	0	0			1	0.0357143	1	0.0526316	0	0	0.994722	0.995583	0	0	0	0.0294118	0	0
GNA13	RHO	1	0.0212766	1	0.0294118	0	0	0.953464	0.994734	1	0.0357143	1	0.0526316	0	0	0.994722	0.995583	0	0	0	0.0294118	0	0
RHOT2	RHO	1	0.0212766	1	0.0294118	0	0	0.994734	0.994734	0	0	0	0	0	0			1	0.0526316	1	0.0294118	0	0	0.99671	0.99671
VAV1	RHO	1	0.0212766	0	0	1	0.0769231	0.991779	0.994734	1	0.0357143	0	0	1	0.111111	0.994204	0.995583	0	0	0	0	0	0.0769231
All	TGF-b signaling	6	0.12766	5	0.147059	1	0.0769231	0.931684	0.994734	3	0.107143	2	0.105263	1	0.111111	0.962737	0.995583	3	0.157895	3	0.147059	0	0.0769231	0.996299	0.99671
SMAD2	TGF-b signaling	3	0.0638298	2	0.0588235	1	0.0769231	0.423154	0.994734	1	0.0357143	0	0	1	0.111111	0.994204	0.995583	2	0.105263	2	0.0588235	0	0.0769231	0.995326	0.99671
SMAD4	TGF-b signaling	2	0.0425532	2	0.0588235	0	0	0.580829	0.994734	1	0.0357143	1	0.0526316	0	0	0.994722	0.995583	1	0.0526316	1	0.0588235	0	0	0.99671	0.99671
TGFBR2	TGF-b signaling	2	0.0425532	2	0.0588235	0	0	0.994734	0.994734	1	0.0357143	1	0.0526316	0	0	0.994722	0.995583	1	0.0526316	1	0.0588235	0	0	0.99671	0.99671
INHBA	TGF-b signaling	1	0.0212766	1	0.0294118	0	0	0.992536	0.994734	0	0	0	0	0	0			1	0.0526316	1	0.0294118	0	0	0.99671	0.99671
All	Transcription	37	0.787234	27	0.794118	10	0.769231	0.465036	0.994734	21	0.75	14	0.736842	7	0.777778	0.815475	0.995583	16	0.842105	13	0.794118	3	0.769231	0.575873	0.99671
MYC	Transcription	13	0.276596	9	0.264706	4	0.307692	0.894894	0.994734	8	0.285714	5	0.263158	3	0.333333	0.701653	0.995583	5	0.263158	4	0.264706	1	0.307692	0.946386	0.99671
ETV6	Transcription	10	0.212766	9	0.264706	1	0.0769231	0.492467	0.994734	3	0.107143	3	0.157895	0	0	0.994065	0.995583	7	0.368421	6	0.264706	1	0.0769231	0.585005	0.99671
TBL1XR1	Transcription	8	0.170213	6	0.176471	2	0.153846	0.953464	0.994734	4	0.142857	3	0.157895	1	0.111111	0.742318	0.995583	4	0.210526	3	0.176471	1	0.153846	0.827844	0.99671
ANKRD11	Transcription	5	0.106383	3	0.0882353	2	0.153846	0.580829	0.994734	3	0.107143	2	0.105263	1	0.111111	0.962737	0.995583	2	0.105263	1	0.0882353	1	0.153846	0.320531	0.99671
FOXO1	Transcription	5	0.106383	4	0.117647	1	0.0769231	0.994734	0.994734	1	0.0357143	1	0.0526316	0	0	0.994722	0.995583	3	0.157895	3	0.117647	1	0.0769231	0.827844	0.99671
FOXP1	Transcription	5	0.106383	5	0.147059	0	0	0.994734	0.994734	3	0.107143	3	0.157895	0	0	0.994065	0.995583	2	0.105263	2	0.147059	0	0	0.995326	0.99671
TP63	Transcription	3	0.0638298	2	0.0588235	1	0.0769231	0.994734	0.994734	1	0.0357143	0	0	1	0.111111	0.994204	0.995583	2	0.105263	2	0.0588235	0	0.0769231	0.995326	0.99671
CIC	Transcription	2	0.0425532	1	0.0294118	1	0.0769231	0.994214	0.994734	2	0.0714286	1	0.0526316	1	0.111111	0.582895	0.995583	0	0	0	0.0294118	0	0.0769231
EWSR1	Transcription	2	0.0425532	2	0.0588235	0	0	0.994734	0.994734	0	0	0	0	0	0			2	0.105263	2	0.0588235	0	0	0.995326	0.99671
MITF	Transcription	2	0.0425532	1	0.0294118	1	0.0769231	0.994214	0.994734	1	0.0357143	0	0	1	0.111111	0.994204	0.995583	0	0	1	0.0294118	0	0.0769231	0.99671	0.99671
NKX2-1	Transcription	2	0.0425532	2	0.0588235	0	0			1	0.0357143	1	0.0526316	0	0	0.994722	0.995583	1	0.0526316	1	0.0588235	0	0	0.99671	0.99671
RUNX1	Transcription	2	0.0425532	2	0.0588235	0	0	0.994734	0.994734	2	0.0714286	2	0.105263	0	0	0.995171	0.995583	0	0	0	0.0588235	0	0
CBFB	Transcription	1	0.0212766	0	0	1	0.0769231	0.994214	0.994734	1	0.0357143	0	0	1	0.111111	0.994204	0.995583	0	0	0	0	0	0.0769231
CUX1	Transcription	1	0.0212766	0	0	1	0.0769231	0.17149	0.994734	1	0.0357143	0	0	1	0.111111	0.994204	0.995583	0	0	0	0	0	0.0769231
ESR1	Transcription	1	0.0212766	0	0	1	0.0769231	0.994214	0.994734	1	0.0357143	0	0	1	0.111111	0.994204	0.995583	0	0	0	0	0	0.0769231
ETV5	Transcription	1	0.0212766	1	0.0294118	0	0	0.994214	0.994734	0	0	0	0	0	0			1	0.0526316	1	0.0294118	0	0	0.99671	0.99671
FOXO3	Transcription	1	0.0212766	1	0.0294118	0	0			0	0	0	0	0	0			1	0.0526316	1	0.0294118	0	0	0.99671	0.99671
GATA1	Transcription	1	0.0212766	0	0	1	0.0769231	0.994214	0.994734	1	0.0357143	0	0	1	0.111111	0.994204	0.995583	0	0	0	0	0	0.0769231
GATA2	Transcription	1	0.0212766	0	0	1	0.0769231	0.994214	0.994734	0	0	0	0	0	0			0	0	0	0	1	0.0769231	0.996133	0.99671
MAF	Transcription	1	0.0212766	1	0.0294118	0	0			0	0	0	0	0	0			1	0.0526316	1	0.0294118	0	0	0.99671	0.99671
MYCL	Transcription	1	0.0212766	1	0.0294118	0	0			1	0.0357143	1	0.0526316	0	0	0.994722	0.995583	0	0	0	0.0294118	0	0
MYCN	Transcription	1	0.0212766	1	0.0294118	0	0			1	0.0357143	1	0.0526316	0	0	0.994722	0.995583	0	0	0	0.0294118	0	0
RARA	Transcription	1	0.0212766	1	0.0294118	0	0	0.580829	0.994734	0	0	0	0	0	0			1	0.0526316	1	0.0294118	0	0	0.99671	0.99671
SOX10	Transcription	1	0.0212766	1	0.0294118	0	0			0	0	0	0	0	0			1	0.0526316	1	0.0294118	0	0	0.99671	0.99671
TCF3	Transcription	1	0.0212766	1	0.0294118	0	0	0.994734	0.994734	1	0.0357143	1	0.0526316	0	0	0.994722	0.995583	0	0	0	0.0294118	0	0
WT1	Transcription	1	0.0212766	1	0.0294118	0	0			0	0	0	0	0	0			1	0.0526316	1	0.0294118	0	0	0.99671	0.99671
All	Wnt signaling	10	0.212766	7	0.205882	3	0.230769	0.492467	0.994734	8	0.285714	5	0.263158	3	0.333333	0.701653	0.995583	2	0.105263	2	0.205882	0	0.230769	0.995326	0.99671
APC	Wnt signaling	4	0.0851064	4	0.117647	0	0	0.994734	0.994734	2	0.0714286	2	0.105263	0	0	0.995171	0.995583	2	0.105263	2	0.117647	0	0	0.995326	0.99671
PTPRO	Wnt signaling	2	0.0425532	1	0.0294118	1	0.0769231			2	0.0714286	1	0.0526316	1	0.111111	0.582895	0.995583	0	0	0	0.0294118	0	0.0769231
WIF1	Wnt signaling	2	0.0425532	2	0.0588235	0	0	0.405049	0.994734	2	0.0714286	2	0.105263	0	0	0.995171	0.995583	0	0	0	0.0588235	0	0
AXIN1	Wnt signaling	1	0.0212766	0	0	1	0.0769231	0.994734	0.994734	1	0.0357143	0	0	1	0.111111	0.994204	0.995583	0	0	0	0	0	0.0769231
CTNNB1	Wnt signaling	1	0.0212766	0	0	1	0.0769231	0.994214	0.994734	1	0.0357143	0	0	1	0.111111	0.994204	0.995583	0	0	0	0	0	0.0769231
All	cytokine mediated signaling	9	0.191489	5	0.147059	4	0.307692	0.131246	0.994734	6	0.214286	2	0.105263	4	0.444444	0.0563238	0.995583	3	0.157895	3	0.147059	0	0.307692	0.996299	0.99671
CXCR4	cytokine mediated signaling	4	0.0851064	3	0.0882353	1	0.0769231	0.994734	0.994734	2	0.0714286	1	0.0526316	1	0.111111	0.582895	0.995583	2	0.105263	2	0.0882353	0	0.0769231	0.995326	0.99671
TNFRSF11A	cytokine mediated signaling	2	0.0425532	1	0.0294118	1	0.0769231	0.580829	0.994734	1	0.0357143	0	0	1	0.111111	0.994204	0.995583	1	0.0526316	1	0.0294118	0	0.0769231	0.99671	0.99671
TNFRSF14	cytokine mediated signaling	2	0.0425532	0	0	2	0.153846	0.991779	0.994734	2	0.0714286	0	0	2	0.222222	0.994705	0.995583	0	0	0	0	0	0.153846
CSF3R	cytokine mediated signaling	1	0.0212766	1	0.0294118	0	0			1	0.0357143	1	0.0526316	0	0	0.994722	0.995583	0	0	0	0.0294118	0	0
IL20RA	cytokine mediated signaling	1	0.0212766	1	0.0294118	0	0			0	0	0	0	0	0			1	0.0526316	1	0.0294118	0	0	0.99671	0.99671
TNFRSF17	cytokine mediated signaling	1	0.0212766	0	0	1	0.0769231	0.994214	0.994734	1	0.0357143	0	0	1	0.111111	0.994204	0.995583	0	0	0	0	0	0.0769231
IL7R	cytokine mediated signaling	0	0	0	0	0	0	0.994734	0.994734	0	0	0	0	0	0			0	0	0	0	0	0
All	hedgehog	3	0.0638298	2	0.0588235	1	0.0769231	0.992536	0.994734	1	0.0357143	1	0.0526316	0	0	0.994722	0.995583	1	0.0526316	1	0.0588235	1	0.0769231	0.320531	0.99671
PTCH1	hedgehog	2	0.0425532	1	0.0294118	1	0.0769231			1	0.0357143	1	0.0526316	0	0	0.994722	0.995583	0	0	0	0.0294118	1	0.0769231	0.996133	0.99671
SMO	hedgehog	1	0.0212766	1	0.0294118	0	0	0.992536	0.994734	0	0	0	0	0	0			1	0.0526316	1	0.0294118	0	0	0.99671	0.99671
PCLO		15	0.319149	12	0.352941	3	0.230769	0.912885	0.994734	5	0.178571	4	0.210526	1	0.111111	0.528014	0.995583	10	0.526316	8	0.352941	2	0.230769	0.9056	0.99671
BCL7A		6	0.12766	4	0.117647	2	0.153846	0.993164	0.994734	4	0.142857	3	0.157895	1	0.111111	0.742318	0.995583	2	0.105263	1	0.117647	1	0.153846	0.320531	0.99671
LRP1B		6	0.12766	4	0.117647	2	0.153846	0.75986	0.994734	3	0.107143	1	0.0526316	2	0.222222	0.208907	0.995583	2	0.105263	3	0.117647	0	0.153846	0.996299	0.99671
ACTB		4	0.0851064	3	0.0882353	1	0.0769231	0.953464	0.994734	2	0.0714286	2	0.105263	0	0	0.995171	0.995583	2	0.105263	1	0.0882353	1	0.0769231	0.320531	0.99671
GRIN2A		4	0.0851064	2	0.0588235	2	0.153846	0.580829	0.994734	2	0.0714286	0	0	2	0.222222	0.994705	0.995583	2	0.105263	2	0.0588235	0	0.153846	0.995326	0.99671
PASK		4	0.0851064	2	0.0588235	2	0.153846	0.994734	0.994734	2	0.0714286	1	0.0526316	1	0.111111	0.582895	0.995583	2	0.105263	1	0.0588235	1	0.153846	0.320531	0.99671
TLL2		4	0.0851064	4	0.117647	0	0	0.992536	0.994734	1	0.0357143	1	0.0526316	0	0	0.994722	0.995583	3	0.157895	3	0.117647	0	0	0.996299	0.99671
XPO1		4	0.0851064	2	0.0588235	2	0.153846	0.994214	0.994734	3	0.107143	1	0.0526316	2	0.222222	0.208907	0.995583	1	0.0526316	1	0.0588235	0	0.153846	0.99671	0.99671
AR		3	0.0638298	3	0.0882353	0	0			1	0.0357143	1	0.0526316	0	0	0.994722	0.995583	2	0.105263	2	0.0882353	0	0	0.995326	0.99671
CAD		3	0.0638298	0	0	3	0.230769			1	0.0357143	0	0	1	0.111111	0.994204	0.995583	2	0.105263	0	0	2	0.230769	0.99644	0.99671
MUC2		3	0.0638298	2	0.0588235	1	0.0769231	0.580829	0.994734	3	0.107143	2	0.105263	1	0.111111	0.962737	0.995583	0	0	0	0.0588235	0	0.0769231
TAF1		3	0.0638298	2	0.0588235	1	0.0769231	0.215459	0.994734	2	0.0714286	1	0.0526316	1	0.111111	0.582895	0.995583	1	0.0526316	1	0.0588235	0	0.0769231	0.99671	0.99671
WDR90		3	0.0638298	2	0.0588235	1	0.0769231	0.994214	0.994734	3	0.107143	2	0.105263	1	0.111111	0.962737	0.995583	0	0	0	0.0588235	0	0.0769231
CDH1		2	0.0425532	0	0	2	0.153846	0.994214	0.994734	1	0.0357143	0	0	1	0.111111	0.994204	0.995583	1	0.0526316	0	0	1	0.153846	0.996133	0.99671
DDX3X		2	0.0425532	1	0.0294118	1	0.0769231	0.994734	0.994734	1	0.0357143	0	0	1	0.111111	0.994204	0.995583	1	0.0526316	1	0.0294118	0	0.0769231	0.99671	0.99671
ECT2L		2	0.0425532	1	0.0294118	1	0.0769231			2	0.0714286	1	0.0526316	1	0.111111	0.582895	0.995583	0	0	0	0.0294118	0	0.0769231
ETV1		2	0.0425532	2	0.0588235	0	0	0.994734	0.994734	0	0	0	0	0	0			2	0.105263	2	0.0588235	0	0	0.995326	0.99671
FLYWCH1		2	0.0425532	2	0.0588235	0	0	0.580829	0.994734	1	0.0357143	1	0.0526316	0	0	0.994722	0.995583	1	0.0526316	1	0.0588235	0	0	0.99671	0.99671
HSP90AA1		2	0.0425532	2	0.0588235	0	0	0.992536	0.994734	1	0.0357143	1	0.0526316	0	0	0.994722	0.995583	1	0.0526316	1	0.0588235	0	0	0.99671	0.99671
LRRK2		2	0.0425532	2	0.0588235	0	0	0.75986	0.994734	1	0.0357143	1	0.0526316	0	0	0.994722	0.995583	1	0.0526316	1	0.0588235	0	0	0.99671	0.99671
PC		2	0.0425532	2	0.0588235	0	0			0	0	0	0	0	0			2	0.105263	2	0.0588235	0	0	0.995326	0.99671
POT1		2	0.0425532	1	0.0294118	1	0.0769231	0.992536	0.994734	0	0	0	0	0	0			2	0.105263	1	0.0294118	1	0.0769231	0.320531	0.99671
SRSF2		2	0.0425532	1	0.0294118	1	0.0769231	0.994214	0.994734	1	0.0357143	1	0.0526316	0	0	0.994722	0.995583	1	0.0526316	0	0.0294118	1	0.0769231	0.996133	0.99671
TMPRSS2		2	0.0425532	0	0	2	0.153846	0.994214	0.994734	2	0.0714286	0	0	2	0.222222	0.994705	0.995583	0	0	0	0	0	0.153846
TSHR		2	0.0425532	1	0.0294118	1	0.0769231	0.994214	0.994734	2	0.0714286	1	0.0526316	1	0.111111	0.582895	0.995583	0	0	0	0.0294118	0	0.0769231
U2AF2		2	0.0425532	1	0.0294118	1	0.0769231	0.580829	0.994734	2	0.0714286	1	0.0526316	1	0.111111	0.582895	0.995583	0	0	0	0.0294118	0	0.0769231
CCT6B		1	0.0212766	1	0.0294118	0	0			0	0	0	0	0	0			1	0.0526316	1	0.0294118	0	0	0.99671	0.99671
CPS1		1	0.0212766	1	0.0294118	0	0	0.994734	0.994734	0	0	0	0	0	0			1	0.0526316	1	0.0294118	0	0	0.99671	0.99671
ELP2		1	0.0212766	1	0.0294118	0	0			0	0	0	0	0	0			1	0.0526316	1	0.0294118	0	0	0.99671	0.99671
ETV4		1	0.0212766	0	0	1	0.0769231	0.994214	0.994734	1	0.0357143	0	0	1	0.111111	0.994204	0.995583	0	0	0	0	0	0.0769231
GID4		1	0.0212766	1	0.0294118	0	0			0	0	0	0	0	0			0	0	1	0.0294118	0	0	0.99671	0.99671
LILRB1		1	0.0212766	1	0.0294118	0	0	0.994214	0.994734	0	0	0	0	0	0			1	0.0526316	1	0.0294118	0	0	0.99671	0.99671
MYO18A		1	0.0212766	1	0.0294118	0	0	0.994093	0.994734	1	0.0357143	1	0.0526316	0	0	0.994722	0.995583	0	0	0	0.0294118	0	0
NPM1		1	0.0212766	1	0.0294118	0	0	0.994734	0.994734	1	0.0357143	1	0.0526316	0	0	0.994722	0.995583	0	0	0	0.0294118	0	0
NUP98		1	0.0212766	1	0.0294118	0	0			1	0.0357143	1	0.0526316	0	0	0.994722	0.995583	0	0	0	0.0294118	0	0
PAK3		1	0.0212766	0	0	1	0.0769231			1	0.0357143	0	0	1	0.111111	0.994204	0.995583	0	0	0	0	0	0.0769231
PCBP1		1	0.0212766	0	0	1	0.0769231	0.580829	0.994734	1	0.0357143	0	0	1	0.111111	0.994204	0.995583	0	0	0	0	0	0.0769231
SDHA		1	0.0212766	1	0.0294118	0	0			0	0	0	0	0	0			0	0	1	0.0294118	0	0	0.99671	0.99671
SDHD		1	0.0212766	1	0.0294118	0	0			0	0	0	0	0	0			1	0.0526316	1	0.0294118	0	0	0.99671	0.99671
SF3B1		1	0.0212766	1	0.0294118	0	0			0	0	0	0	0	0			1	0.0526316	1	0.0294118	0	0	0.99671	0.99671
SPOP		1	0.0212766	1	0.0294118	0	0	0.580829	0.994734	1	0.0357143	1	0.0526316	0	0	0.994722	0.995583	0	0	0	0.0294118	0	0
TUSC3		1	0.0212766	1	0.0294118	0	0	0.994734	0.994734	0	0	0	0	0	0			1	0.0526316	1	0.0294118	0	0	0.99671	0.99671
VHL		1	0.0212766	1	0.0294118	0	0			0	0	0	0	0	0			1	0.0526316	1	0.0294118	0	0	0.99671	0.99671
YY1AP1		1	0.0212766	0	0	1	0.0769231	0.994214	0.994734	1	0.0357143	0	0	1	0.111111	0.994204	0.995583	0	0	0	0	0	0.0769231
ZMYM3		1	0.0212766	0	0	1	0.0769231	0.580829	0.994734	1	0.0357143	0	0	1	0.111111	0.994204	0.995583	0	0	0	0	0	0.0769231
ZRSR2		1	0.0212766	1	0.0294118	0	0			1	0.0357143	1	0.0526316	0	0	0.994722	0.995583	0	0	0	0.0294118	0	0
ABL1		0	0	0	0	0	0			0	0	0	0	0	0			0	0	0	0	0	0
AKT1		0	0	0	0	0	0			0	0	0	0	0	0			0	0	0	0	0	0
AKT3		0	0	0	0	0	0			0	0	0	0	0	0			0	0	0	0	0	0
AMER1		0	0	0	0	0	0			0	0	0	0	0	0			0	0	0	0	0	0
APH1A		0	0	0	0	0	0			0	0	0	0	0	0			0	0	0	0	0	0
ARFRP1		0	0	0	0	0	0			0	0	0	0	0	0			0	0	0	0	0	0
ARHGAP26		0	0	0	0	0	0			0	0	0	0	0	0			0	0	0	0	0	0
AURKB		0	0	0	0	0	0			0	0	0	0	0	0			0	0	0	0	0	0
AXL		0	0	0	0	0	0			0	0	0	0	0	0			0	0	0	0	0	0
BAP1		0	0	0	0	0	0			0	0	0	0	0	0			0	0	0	0	0	0
BCL11B		0	0	0	0	0	0	0.994734	0.994734	0	0	0	0	0	0			0	0	0	0	0	0
BRCA1		0	0	0	0	0	0			0	0	0	0	0	0			0	0	0	0	0	0
BRSK1		0	0	0	0	0	0			0	0	0	0	0	0			0	0	0	0	0	0
BTLA		0	0	0	0	0	0			0	0	0	0	0	0			0	0	0	0	0	0
C11ORF30		0	0	0	0	0	0			0	0	0	0	0	0			0	0	0	0	0	0
CCND1		0	0	0	0	0	0			0	0	0	0	0	0			0	0	0	0	0	0
CD36		0	0	0	0	0	0	0.994734	0.994734	0	0	0	0	0	0			0	0	0	0	0	0
CDC73		0	0	0	0	0	0			0	0	0	0	0	0			0	0	0	0	0	0
CDK4		0	0	0	0	0	0			0	0	0	0	0	0			0	0	0	0	0	0
CDK8		0	0	0	0	0	0			0	0	0	0	0	0			0	0	0	0	0	0
CEBPA		0	0	0	0	0	0	0.994734	0.994734	0	0	0	0	0	0			0	0	0	0	0	0
CRLF2		0	0	0	0	0	0			0	0	0	0	0	0			0	0	0	0	0	0
CSF1R		0	0	0	0	0	0	0.994734	0.994734	0	0	0	0	0	0			0	0	0	0	0	0
CTNNA1		0	0	0	0	0	0	0.953464	0.994734	0	0	0	0	0	0			0	0	0	0	0	0
DNM2		0	0	0	0	0	0	0.994214	0.994734	0	0	0	0	0	0			0	0	0	0	0	0
DUSP9		0	0	0	0	0	0			0	0	0	0	0	0			0	0	0	0	0	0
EPOR		0	0	0	0	0	0			0	0	0	0	0	0			0	0	0	0	0	0
ERBB3		0	0	0	0	0	0			0	0	0	0	0	0			0	0	0	0	0	0
ERG		0	0	0	0	0	0			0	0	0	0	0	0			0	0	0	0	0	0
EXOSC6		0	0	0	0	0	0	0.994734	0.994734	0	0	0	0	0	0			0	0	0	0	0	0
FAF1		0	0	0	0	0	0			0	0	0	0	0	0			0	0	0	0	0	0
FAM46C		0	0	0	0	0	0			0	0	0	0	0	0			0	0	0	0	0	0
FANCC		0	0	0	0	0	0			0	0	0	0	0	0			0	0	0	0	0	0
FANCF		0	0	0	0	0	0			0	0	0	0	0	0			0	0	0	0	0	0
FANCG		0	0	0	0	0	0			0	0	0	0	0	0			0	0	0	0	0	0
FGF10		0	0	0	0	0	0			0	0	0	0	0	0			0	0	0	0	0	0
FGF19		0	0	0	0	0	0			0	0	0	0	0	0			0	0	0	0	0	0
FGF23		0	0	0	0	0	0	0.994734	0.994734	0	0	0	0	0	0			0	0	0	0	0	0
FOXL2		0	0	0	0	0	0			0	0	0	0	0	0			0	0	0	0	0	0
FRS2		0	0	0	0	0	0	0.994214	0.994734	0	0	0	0	0	0			0	0	0	0	0	0
FYN		0	0	0	0	0	0			0	0	0	0	0	0			0	0	0	0	0	0
GADD45B		0	0	0	0	0	0	0.994214	0.994734	0	0	0	0	0	0			0	0	0	0	0	0
GATA3		0	0	0	0	0	0			0	0	0	0	0	0			0	0	0	0	0	0
GNA11		0	0	0	0	0	0			0	0	0	0	0	0			0	0	0	0	0	0
GPR124		0	0	0	0	0	0			0	0	0	0	0	0			0	0	0	0	0	0
GSK3B		0	0	0	0	0	0			0	0	0	0	0	0			0	0	0	0	0	0
HIST1H2BO		0	0	0	0	0	0			0	0	0	0	0	0			0	0	0	0	0	0
ICK		0	0	0	0	0	0	0.580829	0.994734	0	0	0	0	0	0			0	0	0	0	0	0
IDH1		0	0	0	0	0	0	0.994734	0.994734	0	0	0	0	0	0			0	0	0	0	0	0
IDH2		0	0	0	0	0	0			0	0	0	0	0	0			0	0	0	0	0	0
IGF1R		0	0	0	0	0	0			0	0	0	0	0	0			0	0	0	0	0	0
IKZF2		0	0	0	0	0	0			0	0	0	0	0	0			0	0	0	0	0	0
IRF1		0	0	0	0	0	0			0	0	0	0	0	0			0	0	0	0	0	0
JAK1		0	0	0	0	0	0	0.993513	0.994734	0	0	0	0	0	0			0	0	0	0	0	0
KEAP1		0	0	0	0	0	0			0	0	0	0	0	0			0	0	0	0	0	0
LEF1		0	0	0	0	0	0			0	0	0	0	0	0			0	0	0	0	0	0
MAFB		0	0	0	0	0	0			0	0	0	0	0	0			0	0	0	0	0	0
MAP2K2		0	0	0	0	0	0			0	0	0	0	0	0			0	0	0	0	0	0
MAP2K4		0	0	0	0	0	0			0	0	0	0	0	0			0	0	0	0	0	0
MAP3K14		0	0	0	0	0	0			0	0	0	0	0	0			0	0	0	0	0	0
MAP3K7		0	0	0	0	0	0			0	0	0	0	0	0			0	0	0	0	0	0
MAPK1		0	0	0	0	0	0			0	0	0	0	0	0			0	0	0	0	0	0
MED12		0	0	0	0	0	0			0	0	0	0	0	0			0	0	0	0	0	0
MEF2C		0	0	0	0	0	0	0.994734	0.994734	0	0	0	0	0	0			0	0	0	0	0	0
MEN1		0	0	0	0	0	0	0.994734	0.994734	0	0	0	0	0	0			0	0	0	0	0	0
MPL		0	0	0	0	0	0			0	0	0	0	0	0			0	0	0	0	0	0
MRE11A		0	0	0	0	0	0			0	0	0	0	0	0			0	0	0	0	0	0
NT5C2		0	0	0	0	0	0			0	0	0	0	0	0			0	0	0	0	0	0
NUP93		0	0	0	0	0	0	0.994214	0.994734	0	0	0	0	0	0			0	0	0	0	0	0
P2RY8		0	0	0	0	0	0			0	0	0	0	0	0			0	0	0	0	0	0
PAG1		0	0	0	0	0	0			0	0	0	0	0	0			0	0	0	0	0	0
PALB2		0	0	0	0	0	0			0	0	0	0	0	0			0	0	0	0	0	0
PDK1		0	0	0	0	0	0			0	0	0	0	0	0			0	0	0	0	0	0
PHF6		0	0	0	0	0	0			0	0	0	0	0	0			0	0	0	0	0	0
PIK3R2		0	0	0	0	0	0			0	0	0	0	0	0			0	0	0	0	0	0
PPP2R1A		0	0	0	0	0	0			0	0	0	0	0	0			0	0	0	0	0	0
PRKAR1A		0	0	0	0	0	0			0	0	0	0	0	0			0	0	0	0	0	0
PRSS8		0	0	0	0	0	0			0	0	0	0	0	0			0	0	0	0	0	0
RAD21		0	0	0	0	0	0			0	0	0	0	0	0			0	0	0	0	0	0
RASGEF1A		0	0	0	0	0	0			0	0	0	0	0	0			0	0	0	0	0	0
RET		0	0	0	0	0	0			0	0	0	0	0	0			0	0	0	0	0	0
RHOA		0	0	0	0	0	0	0.994214	0.994734	0	0	0	0	0	0			0	0	0	0	0	0
RNF43		0	0	0	0	0	0			0	0	0	0	0	0			0	0	0	0	0	0
S1PR2		0	0	0	0	0	0	0.994734	0.994734	0	0	0	0	0	0			0	0	0	0	0	0
SDHB		0	0	0	0	0	0			0	0	0	0	0	0			0	0	0	0	0	0
SDHC		0	0	0	0	0	0			0	0	0	0	0	0			0	0	0	0	0	0
SERP2		0	0	0	0	0	0			0	0	0	0	0	0			0	0	0	0	0	0
SMARCA1		0	0	0	0	0	0			0	0	0	0	0	0			0	0	0	0	0	0
SMARCAL1		0	0	0	0	0	0			0	0	0	0	0	0			0	0	0	0	0	0
SMARCB1		0	0	0	0	0	0			0	0	0	0	0	0			0	0	0	0	0	0
SMARCD1		0	0	0	0	0	0			0	0	0	0	0	0			0	0	0	0	0	0
SMC1A		0	0	0	0	0	0	0.994214	0.994734	0	0	0	0	0	0			0	0	0	0	0	0
SOX2		0	0	0	0	0	0			0	0	0	0	0	0			0	0	0	0	0	0
SRC		0	0	0	0	0	0			0	0	0	0	0	0			0	0	0	0	0	0
STAT2		0	0	0	0	0	0			0	0	0	0	0	0			0	0	0	0	0	0
STAT5A		0	0	0	0	0	0			0	0	0	0	0	0			0	0	0	0	0	0
STAT5B		0	0	0	0	0	0			0	0	0	0	0	0			0	0	0	0	0	0
STK11		0	0	0	0	0	0			0	0	0	0	0	0			0	0	0	0	0	0
SUFU		0	0	0	0	0	0			0	0	0	0	0	0			0	0	0	0	0	0
TCL1A		0	0	0	0	0	0	0.992536	0.994734	0	0	0	0	0	0			0	0	0	0	0	0
TMEM30A		0	0	0	0	0	0	0.994734	0.994734	0	0	0	0	0	0			0	0	0	0	0	0
TMSL3		0	0	0	0	0	0			0	0	0	0	0	0			0	0	0	0	0	0
TOP1		0	0	0	0	0	0			0	0	0	0	0	0			0	0	0	0	0	0
TRAF2		0	0	0	0	0	0			0	0	0	0	0	0			0	0	0	0	0	0
TRAF3		0	0	0	0	0	0			0	0	0	0	0	0			0	0	0	0	0	0
TRAF5		0	0	0	0	0	0			0	0	0	0	0	0			0	0	0	0	0	0
U2AF1		0	0	0	0	0	0			0	0	0	0	0	0			0	0	0	0	0	0
WISP3		0	0	0	0	0	0			0	0	0	0	0	0			0	0	0	0	0	0
XBP1		0	0	0	0	0	0			0	0	0	0	0	0			0	0	0	0	0	0
ZNF24		0	0	0	0	0	0	0.994093	0.994734	0	0	0	0	0	0			0	0	0	0	0	0
Abbreviation: rr, Refractory/Recur; DLBCL, diffuse large B-cell lymphoma; COO, cell of origin; ABC, activated B-cell; GCB, germinal center B-cell; FDR, false discovery rate

## Sheet: Table S5
Supplementary Table 5. Mutation type of rrDLBCL
Gene	Amplfication	Deletion	Non-truncating	Truncating	Rearrangement
ACTB	0	0	4	0	0
AKT2	1	0	0	0	0
ALK	0	0	3	0	0
ANKRD11	0	0	5	1	0
APC	0	0	4	0	0
AR	0	0	3	0	0
ARAF	0	0	1	0	0
ARID1A	0	0	3	1	0
ARID2	0	0	0	1	0
ASXL1	0	0	5	1	0
ATM	0	0	2	0	0
ATR	0	0	3	0	0
ATRX	0	0	2	0	0
AURKA	0	0	1	0	0
AXIN1	0	0	1	0	0
B2M	0	2	1	7	0
BARD1	0	0	0	2	0
BCL10	1	0	0	2	0
BCL2	2	0	4	0	1
BCL2L2	0	0	1	0	0
BCL6	0	0	4	0	3
BCL7A	0	0	5	1	0
BCOR	0	0	4	1	0
BCORL1	0	0	1	0	0
BCR	0	0	4	0	0
BIRC3	0	0	1	0	0
BLM	0	0	1	0	0
BRAF	0	0	1	0	0
BRCA2	0	0	3	0	0
BRD4	0	0	1	1	0
BRIP1	0	0	2	0	0
BTG1	0	0	9	4	0
BTG2	0	0	12	2	1
BTK	0	0	3	0	0
CAD	0	0	3	0	0
CARD11	0	0	10	0	0
CBFB	0	0	1	0	0
CBL	0	0	1	0	0
CCND2	0	0	1	0	0
CCND3	1	0	2	5	0
CCNE1	0	0	2	0	0
CCT6B	0	0	1	0	0
CD22	0	0	2	0	0
CD274	2	0	0	0	1
CD28	0	0	1	0	0
CD58	0	1	2	7	0
CD70	0	2	0	1	0
CD79A	0	0	0	3	0
CD79B	0	0	19	2	0
CDH1	0	0	2	0	0
CDK12	0	0	1	0	0
CDK6	1	0	0	0	0
CDKN1B	0	0	0	1	0
CDKN2A	0	18	2	6	1
CDKN2B	0	11	0	0	0
CDKN2C	0	1	0	0	0
CHD2	0	0	2	0	0
CHEK2	0	0	3	1	0
CIC	0	1	0	1	1
CIITA	1	0	1	2	0
CKS1B	1	0	0	0	0
CPS1	0	0	1	0	0
CREBBP	0	0	2	4	0
CRKL	0	1	1	0	0
CSF3R	0	0	0	0	1
CTCF	0	0	1	0	0
CTNNB1	0	0	1	0	0
CUX1	1	0	0	0	0
CXCR4	0	0	3	1	0
DAXX	0	0	1	0	0
DDR2	0	0	1	0	0
DDX3X	0	0	2	1	0
DNMT3A	0	0	1	4	0
DOT1L	0	0	1	0	0
DTX1	0	0	6	5	0
DUSP2	0	0	6	4	0
EBF1	0	0	2	1	1
ECT2L	0	0	2	0	0
EED	0	0	1	0	0
EGFR	0	0	4	0	0
EHBP1	0	0	0	0	1
ELP2	0	0	1	0	0
EP300	0	0	5	0	0
EPHA3	0	0	2	0	0
EPHA5	0	1	3	2	0
EPHA7	0	1	1	1	0
EPHB1	0	0	1	0	0
ERBB2	0	0	1	0	0
ERBB4	0	0	6	0	0
ESR1	0	0	0	1	0
ETS1	0	0	2	3	0
ETV1	0	0	2	0	0
ETV4	0	0	1	0	0
ETV5	0	0	1	0	0
ETV6	0	0	7	4	0
EWSR1	0	0	1	1	0
EZH2	0	0	2	0	0
FANCA	0	0	2	0	0
FANCD2	0	0	3	0	0
FANCE	0	0	1	0	0
FANCL	0	0	0	1	0
FAS	0	0	2	2	0
FBXO11	0	0	0	2	0
FBXO31	0	0	1	0	1
FBXW7	0	0	2	0	0
FGF14	0	0	2	0	0
FGF4	0	0	1	0	0
FGF6	0	0	1	0	0
FGFR1	0	0	0	0	1
FGFR2	0	0	1	1	0
FGFR3	0	0	2	0	0
FGFR4	0	0	2	0	0
FHIT	0	0	2	1	0
FLCN	0	0	1	0	0
FLT1	0	0	3	0	0
FLT3	0	0	2	0	0
FLT4	0	1	2	0	0
FLYWCH1	0	0	2	0	0
FOXO1	0	0	5	0	0
FOXO3	0	0	1	0	0
FOXP1	0	0	3	2	0
GATA1	0	0	1	0	0
GATA2	0	0	0	1	0
GID4	0	1	0	0	0
GNA12	1	0	0	0	0
GNA13	0	0	1	1	0
GNAQ	0	0	1	1	0
GNAS	0	0	3	0	0
GRIN2A	1	0	3	0	0
GTSE1	0	0	0	1	0
HDAC1	0	0	1	0	0
HDAC7	0	0	3	0	0
HGF	0	0	2	0	0
HIST1H1C	0	0	5	1	0
HIST1H1D	0	0	4	0	0
HIST1H1E	0	0	9	0	0
HIST1H2AC	0	0	3	0	0
HIST1H2AG	0	0	1	1	0
HIST1H2AL	0	0	1	0	0
HIST1H2AM	0	0	3	0	0
HIST1H2BC	0	0	1	1	0
HIST1H2BJ	0	0	1	0	0
HIST1H2BK	0	0	1	1	0
HIST1H3B	2	0	2	0	0
HRAS	0	0	1	0	0
HSP90AA1	0	0	1	2	0
ID3	0	0	1	2	0
IGH	0	0	0	0	3
IKBKE	0	1	2	0	0
IKZF1	0	0	1	3	0
IKZF3	0	0	3	0	0
IL20RA	0	0	1	0	0
INHBA	0	0	1	0	0
INPP4B	0	0	1	1	0
INPP5D	0	0	1	0	0
INSL4	0	0	0	0	1
IRF4	0	0	10	2	0
IRF8	0	0	1	1	0
IRS2	0	0	1	0	0
ITPKB	0	0	0	0	1
JAK2	3	0	1	0	1
JAK3	0	0	3	0	0
JARID2	0	0	2	0	0
JUN	0	0	1	0	0
KAT6A	0	0	2	0	0
KDM2B	0	0	2	0	0
KDM4C	1	0	1	1	0
KDM5A	0	0	2	0	0
KDM5C	0	0	0	1	0
KDM6A	0	0	2	1	0
KDR	0	0	1	0	0
KIT	0	0	1	0	0
KLHL6	0	0	4	2	0
KRAS	0	0	1	0	0
LILRB1	0	0	1	0	0
LRP1B	0	1	4	1	0
LRRK2	0	0	2	0	0
MAF	0	0	1	0	0
MAGED1	0	0	1	0	0
MALT1	2	0	1	0	0
MAP2K1	0	0	1	0	0
MAP3K6	0	0	1	0	0
MCL1	2	0	3	0	0
MDM2	0	0	2	0	0
MDM4	0	0	1	0	0
MEF2B	0	0	5	3	0
MET	0	0	1	0	0
MIB1	0	0	4	0	0
MITF	0	0	1	0	1
MKI67	0	0	8	1	0
MLANA	0	0	0	0	1
MLH1	0	0	2	0	0
MSH2	0	0	2	0	0
MSH3	0	0	2	2	0
MSH6	0	0	1	1	0
MTOR	0	0	2	0	0
MUC2	0	0	3	0	0
MUTYH	0	0	0	1	0
MYC	1	0	10	0	10
MYCL	0	1	0	0	0
MYCN	0	0	1	0	0
MYD88	0	0	16	0	0
MYO18A	0	0	1	0	0
NCOR2	0	0	5	1	0
NCSTN	0	0	1	0	0
NF1	0	0	3	1	1
NF2	0	0	1	0	0
NFE2L2	0	1	1	0	0
NFKBIA	0	0	0	2	0
NKX2-1	0	0	2	0	0
NOD1	0	0	3	0	0
NOTCH1	0	0	4	2	0
NOTCH2	0	0	2	0	0
NPM1	0	0	1	0	0
NTRK1	0	0	1	0	0
NTRK2	0	0	1	1	0
NTRK3	0	0	3	0	0
NUP98	0	0	0	1	0
OTOF	0	0	0	0	1
PAK3	0	0	1	0	0
PASK	0	0	3	1	0
PAX5	0	0	3	1	0
PBRM1	0	0	1	0	0
PC	0	0	2	0	0
PCBP1	0	0	1	0	0
PCLO	0	0	14	3	0
PDCD1	0	0	2	1	0
PDCD11	0	0	1	0	0
PDCD1LG2	3	0	0	0	1
PDGFRA	0	0	1	0	0
PDGFRB	0	0	1	0	0
PIK3CA	0	0	1	0	0
PIK3CG	1	0	3	0	0
PIK3R1	0	0	0	1	0
PIM1	0	0	21	17	1
PLCG1	0	0	2	0	0
PLCG2	0	0	1	0	0
POT1	0	0	0	3	0
POU2F2	0	0	1	1	0
PRDM1	0	0	6	4	1
PRKAR2B	0	0	0	0	1
PRKDC	0	0	4	1	0
PTCH1	0	0	2	0	0
PTEN	0	1	2	0	0
PTPN11	0	0	1	0	0
PTPN6	0	0	1	0	0
PTPRO	0	0	2	0	0
RAD50	0	0	0	1	0
RAD51	0	0	1	0	0
RARA	0	0	2	0	0
RB1	0	0	0	1	0
RELN	1	0	6	0	0
RHOT2	0	0	1	0	0
RICTOR	0	0	3	4	0
ROS1	0	0	1	1	0
RPTOR	0	0	2	0	0
RUNX1	0	0	1	2	0
SDHA	0	0	1	0	0
SDHD	0	0	1	0	0
SETBP1	1	0	0	0	0
SETD2	0	0	2	0	0
SF3B1	0	0	1	0	0
SGK1	0	0	1	1	0
SMAD2	2	0	1	0	0
SMAD4	1	0	1	0	0
SMARCA4	0	0	1	0	0
SMC1A	0	0	1	0	0
SMC3	0	0	1	0	0
SMO	0	0	1	0	0
SOCS1	1	0	4	5	0
SOCS2	0	0	1	0	0
SOCS3	0	0	1	0	0
SOX10	0	0	1	0	0
SPEN	0	0	0	5	0
SPOP	0	0	1	0	0
SRSF2	0	0	2	0	0
STAG2	0	0	0	1	0
STAT1	0	0	1	0	0
STAT3	0	0	4	0	0
STAT4	0	0	1	0	0
STAT6	0	0	2	1	0
TAF1	0	0	3	0	0
TBL1XR1	0	0	7	3	1
TCF3	0	0	0	1	0
TET2	0	0	3	0	0
TET3	1	0	1	0	0
TGFBR2	0	0	1	1	0
TLL2	0	0	4	0	0
TMEM30A	0	0	0	1	0
TMPRSS2	0	0	2	0	0
TNFAIP3	0	2	1	5	1
TNFRSF11A	2	0	0	0	0
TNFRSF14	0	0	1	1	0
TNFRSF17	1	0	0	0	0
TP53	0	1	10	7	0
TP63	0	1	2	0	0
TSC1	0	0	1	0	1
TSC2	0	0	1	0	0
TSHR	0	0	2	0	0
TUSC3	0	0	1	0	0
TYK2	0	0	1	0	0
U2AF2	0	0	2	0	0
VAV1	0	0	1	0	0
VHL	0	0	1	0	0
WDR90	0	0	3	0	0
WHSC1	0	0	2	1	0
WIF1	0	0	2	0	0
WT1	0	0	1	0	0
WWOX	0	0	3	0	1
XPO1	0	0	4	0	0
YY1AP1	0	0	1	0	0
ZMYM3	0	0	1	0	0
ZNF217	0	0	4	0	0
ZNF703	0	0	2	0	0
ZRSR2	0	0	1	0	0
Abbreviations: rr, Refractory/Recur; DLBCL, diffuse large B-cell lymphoma

## Sheet: Table S6
Supplementary Table 6. Analysis of somatic hypermutation
Gene	Biopsy point	SHM indicator	SNVs in SHM target region	Motif bias	P score	C:G over A:T	P score	Transition/Transversion	P score
ACTB	initial	0.629961	4	0	1	∞	0.5	3	0.5
BCL2	initial	0.276306	8	1.19748	0.766667	∞	0.0384615	3	0.715385
BCL7A	initial	0.638682	6	3.125	0.5	2	0.727273	1	0.71645
BCR	initial	0.462635	8	6.32	0.284615	7	0.5	1.66667	0.695804
BTG1	initial	0.0205242	30	2.88293	0.166706	29	8.49304e-05	2.33333	0.610642
BTG2	initial	0.129296	27	0.97933	0.766421	26	0.00564047	2.85714	0.5
CXCR4	initial	0.930462	5	0	1	0.25	0.916667	0.25	0.878788
DTX1	initial	0.815855	9	1.02667	0.764706	1.25	0.832579	2	0.852941
DUSP2	initial	0.25417	12	1.84293	0.5	∞	0.0465839	5	0.704969
EBF1	initial	0.474957	4	0	1	∞	0.214286	3	0.5
ETV6	initial	0.340161	9	1.28125	0.764706	∞	0.102941	8	0.5
HIST1H1C	initial	0.555525	10	2.21037	0.5	2.33333	0.5	2.33333	0.685759
HIST1H1D	initial	0.537148	7	0.841772	0.769231	6	0.27972	2.5	0.72028
HIST1H1E	initial	0.150229	16	3.96765	0.126206	15	0.0414658	2.2	0.647874
HIST1H2AC	initial	0.495192	4	22.3816	0.242857	3	0.5	∞	1
HIST1H2AM	initial	0.378634	6	1.00594	0.772727	∞	0.0909091	5	0.772727
HIST1H2BC	initial	0.419766	7	0	1	∞	0.0961538	6	0.769231
HIST1H2BO	initial	0.659649	5	1.58442	0.777778	4	0.5	1.5	0.738095
IRF4	initial	0.329486	8	3.74074	0.5	∞	0.1	3	0.715385
MCL1	initial	0.40436	6	0	1	∞	0.0909091	2	0.727273
MYC	initial	0.503406	5	1.82278	0.777778	∞	0.222222	1.5	0.738095
PCBP1	initial	0.438271	4	2.92244	0.5	∞	0.214286	0.333333	0.785714
PIM1	initial	5.3596e-09	180	5.27232	5.62877e-10	44	4.51726e-16	4.14286	0.605494
PTPN6	initial	0.564695	7	2.73878	0.5	2.5	0.72028	6	0.5
SOCS1	initial	0.486117	30	1.50353	0.5	4	0.380534	0.666667	0.603753
SOCS3	initial	0.671265	5	1.58369	0.777778	∞	0.5	4	0.777778
TCL1A	initial	0.889149	5	0	1	1.5	0.738095	0.25	0.952381
B2M	post-treatment	0.801479	5	1.85	0.777778	0.666667	0.896825	1.5	0.738095
BCL2	post-treatment	0.100587	14	1.39706	0.702222	∞	0.00289855	1.8	0.5
BCL7A	post-treatment	0.673289	7	2.60417	0.5	1.33333	0.867133	0.75	0.703963
BCR	post-treatment	0.607504	5	2.63333	0.5	∞	0.5	0.666667	0.896825
BTG1	post-treatment	0.0168913	27	2.77482	0.146745	∞	5.06808e-05	5.75	0.648012
BTG2	post-treatment	0.2089	25	0.767884	0.791287	11.5	0.0187148	1.77778	0.615594
DTX1	post-treatment	0.402016	14	2.24	0.5	6	0.192271	3.66667	0.675845
DUSP2	post-treatment	0.132004	22	0.872965	0.79397	∞	0.00445046	4.5	0.650958
EBF1	post-treatment	0.723407	4	0	1	3	0.5	1	0.757143
ETV6	post-treatment	0.260719	12	0.931818	0.76087	∞	0.0465839	3	0.5
FOXO1	post-treatment	0.717289	5	0	1	∞	0.5	0.666667	0.738095
HIST1H1C	post-treatment	0.766549	4	1.71918	0.785714	1	0.757143	1	0.757143
HIST1H1D	post-treatment	0.583188	6	0	1	5	0.272727	2	0.727273
HIST1H1E	post-treatment	0.159011	13	4.37251	0.205492	∞	0.0195652	∞	1
HIST1H2AC	post-treatment	0.675823	4	2.48684	0.785714	3	0.5	3	0.785714
HIST1H2AM	post-treatment	0.327492	6	2.51485	0.5	∞	0.0909091	5	0.772727
HIST1H2BC	post-treatment	0.552187	4	0	1	∞	0.214286	3	0.785714
ID3	post-treatment	0.646932	7	1.09106	0.769231	2.5	0.5	1.33333	0.703963
IRF4	post-treatment	0.242955	17	3.45299	0.328092	16	0.0874204	4.66667	0.5
KLHL6	post-treatment	0.830722	7	1.55	0.769231	0.4	0.948718	0.75	0.785548
MCL1	post-treatment	0.711471	7	0	1	2.5	0.5	2.5	0.72028
MYC	post-treatment	0.5	4	7.29114	0.5	∞	0.5	3	0.5
PAX5	post-treatment	0.452403	5	8.1746	0.222222	4	0.5	0.666667	0.833333
PIM1	post-treatment	6.03689e-11	269	4.10488	6.20281e-10	32.625	6.147e-22	2.68493	0.577017
SOCS1	post-treatment	0.530403	10	0.835294	0.763158	9	0.291022	1	0.671859
SOCS3	post-treatment	0.249878	13	1.90043	0.5	∞	0.0478261	0.857143	0.652451
ZNF217	post-treatment	0.503283	4	8.54639	0.214286	1	0.757143	0.333333	0.785714
Abbrviation: SHM, somatic hypermutation; SNV, single nucleotide variant

## Sheet: Table S7
Supplementary Table 7. Comparison of mutational frequency of genes and pathways in pretreatment tumor samples
Gene	pathway	Refractory (N = 18)	%	Recur (N = 11)	%	Cured (N = 15)	%	P (Refractory vs. recur)	FDR (Refractory vs. recur)	P (Refractory vs. cured)	FDR (Refractory vs. cured)	P (Recur vs. cured)	FDR (Recur vs. cured)
All	Apoptosis	10	0.555556	3	0.272727	4	0.266667	0.239154	0.995751	0.0994272	0.995002	0.642278	0.9959
BCL2	Apoptosis	4	0.222222	0	0	0	0	0.995472	0.995751	0.992738	0.995002
MCL1	Apoptosis	0	0	0	0	1	0.0666667			0.994386	0.995002	0.994417	0.9959
FAS	Apoptosis	5	0.277778	2	0.181818	1	0.0666667	0.368891	0.995751	0.14722	0.995002	0.303914	0.9959
WWOX	Apoptosis	0	0	0	0	0	0
ZNF217	Apoptosis	1	0.0555556	1	0.0909091	1	0.0666667	0.503284	0.995751	0.881083	0.995002	0.579041	0.9959
FHIT	Apoptosis	1	0.0555556	0	0	0	0	0.995087	0.995751	0.994492	0.995002
NFE2L2	Apoptosis	0	0	0	0	1	0.0666667			0.99438	0.995002	0.995027	0.9959
ZNF703	Apoptosis	0	0	0	0	0	0
BCL2L2	Apoptosis	0	0	0	0	0	0
DAXX	Apoptosis	0	0	0	0	0	0
MAGED1	Apoptosis	0	0	0	0	0	0
All	B-cell differentiation	12	0.666667	5	0.454545	13	0.866667	0.169752	0.995751	0.189214	0.995002	0.0380437	0.9959
IRF4	B-cell differentiation	2	0.111111	0	0	3	0.2	0.994734	0.995751	0.483785	0.995002	0.993642	0.9959
PRDM1	B-cell differentiation	3	0.166667	4	0.363636	2	0.133333	0.351065	0.995751	0.796132	0.995002	0.410421	0.9959
MEF2B	B-cell differentiation	0	0	0	0	2	0.133333			0.994896	0.995002	0.994616	0.9959
BCL6	B-cell differentiation	3	0.166667	1	0.0909091	6	0.4	0.331567	0.995751	0.141285	0.995002	0.152442	0.9959
BCOR	B-cell differentiation	0	0	1	0.0909091	3	0.2	0.994425	0.995751	0.993652	0.995002	0.236029	0.9959
ETS1	B-cell differentiation	0	0	0	0	1	0.0666667			0.994386	0.995002	0.994417	0.9959
EBF1	B-cell differentiation	1	0.0555556	1	0.0909091	2	0.133333	0.503284	0.995751	0.451511	0.995002	0.792968	0.9959
IKZF1	B-cell differentiation	0	0	1	0.0909091	0	0	0.994425	0.995751			0.994492	0.9959
PAX5	B-cell differentiation	2	0.111111	0	0	1	0.0666667	0.994734	0.995751	0.648417	0.995002	0.995027	0.9959
IKZF3	B-cell differentiation	1	0.0555556	1	0.0909091	3	0.2	0.503284	0.995751	0.2214	0.995002	0.670404	0.9959
FBXO11	B-cell differentiation	1	0.0555556	0	0	0	0	0.995087	0.995751	0.994492	0.995002
FBXO31	B-cell differentiation	0	0	0	0	0	0
IRF8	B-cell differentiation	0	0	0	0	1	0.0666667			0.99438	0.995002	0.995027	0.9959
POU2F2	B-cell differentiation	1	0.0555556	0	0	1	0.0666667	0.994492	0.995751	0.896857	0.995002	0.995027	0.9959
HNF1A	B-cell differentiation	1	0.0555556	0	0	0	0	0.994492	0.995751	0.994527	0.995002
All	B-cell receptor pathway	8	0.444444	7	0.636364	5	0.333333	0.196054	0.995751	0.494442	0.995002	0.0693944	0.9959
CD79B	B-cell receptor pathway	6	0.333333	6	0.545455	3	0.2	0.169752	0.995751	0.392767	0.995002	0.0850853	0.9959
KLHL6	B-cell receptor pathway	0	0	0	0	1	0.0666667			0.99438	0.995002	0.995027	0.9959
BTK	B-cell receptor pathway	0	0	0	0	0	0
CD79A	B-cell receptor pathway	1	0.0555556	1	0.0909091	0	0	0.503284	0.995751	0.994492	0.995002	0.994492	0.9959
CD22	B-cell receptor pathway	0	0	0	0	0	0
PTPN6	B-cell receptor pathway	2	0.111111	0	0	2	0.133333	0.994734	0.995751	0.849394	0.995002	0.994616	0.9959
All	Cell cycle pathway	15	0.833333	7	0.636364	10	0.666667	0.538495	0.995751	0.262343	0.995002	0.978769	0.9959
CDKN2A	Cell cycle pathway	8	0.444444	3	0.272727	4	0.266667	0.328652	0.995751	0.28934	0.995002	0.936964	0.9959
PIM1	Cell cycle pathway	5	0.277778	5	0.454545	5	0.333333	0.161498	0.995751	0.734158	0.995002	0.441852	0.9959
BTG2	Cell cycle pathway	6	0.333333	2	0.181818	3	0.2	0.486085	0.995751	0.39721	0.995002	0.880161	0.9959
BTG1	Cell cycle pathway	5	0.277778	3	0.272727	4	0.266667	0.82054	0.995751	0.946883	0.995002	0.936964	0.9959
CDKN2B	Cell cycle pathway	1	0.0555556	1	0.0909091	0	0	0.994437	0.995751	0.994492	0.995002	0.995795	0.9959
CCND3	Cell cycle pathway	2	0.111111	4	0.363636	1	0.0666667	0.159483	0.995751	0.648417	0.995002	0.0948418	0.9959
MKI67	Cell cycle pathway	1	0.0555556	2	0.181818	0	0	0.993978	0.995751	0.994492	0.995002	0.9959	0.9959
CCNE1	Cell cycle pathway	0	0	1	0.0909091	0	0	0.994425	0.995751			0.994492	0.9959
AURKA	Cell cycle pathway	0	0	0	0	0	0
CCND2	Cell cycle pathway	0	0	0	0	0	0
CDK6	Cell cycle pathway	1	0.0555556	0	0	1	0.0666667	0.995087	0.995751	0.896857	0.995002	0.994417	0.9959
CDKN1B	Cell cycle pathway	0	0	0	0	0	0
CDKN2C	Cell cycle pathway	0	0	0	0	0	0
CKS1B	Cell cycle pathway	0	0	0	0	0	0
RB1	Cell cycle pathway	1	0.0555556	0	0	1	0.0666667	0.994492	0.995751	0.881083	0.995002	0.994417	0.9959
SMC3	Cell cycle pathway	0	0	0	0	0	0
All	Chromatin organization	14	0.777778	10	0.909091	13	0.866667	0.459831	0.995751	0.507337	0.995002	0.792968	0.9959
HIST1H1E	Chromatin organization	3	0.166667	4	0.363636	5	0.333333	0.351065	0.995751	0.273367	0.995002	0.710151	0.9959
ASXL1	Chromatin organization	1	0.0555556	1	0.0909091	0	0	0.943513	0.995751	0.994527	0.995002	0.994492	0.9959
CREBBP	Chromatin organization	1	0.0555556	0	0	3	0.2	0.995087	0.995751	0.2214	0.995002	0.993642	0.9959
HIST1H1C	Chromatin organization	5	0.277778	2	0.181818	1	0.0666667	0.552699	0.995751	0.143394	0.995002	0.303914	0.9959
NCOR2	Chromatin organization	1	0.0555556	2	0.181818	2	0.133333	0.993978	0.995751	0.451511	0.995002	0.415577	0.9959
ARID1A	Chromatin organization	2	0.111111	1	0.0909091	0	0	0.916723	0.995751	0.995002	0.995002	0.994492	0.9959
DNMT3A	Chromatin organization	1	0.0555556	1	0.0909091	0	0	0.503284	0.995751	0.994492	0.995002	0.994492	0.9959
EP300	Chromatin organization	2	0.111111	0	0	0	0	0.994734	0.995751	0.995002	0.995002
HIST1H1D	Chromatin organization	2	0.111111	0	0	4	0.266667	0.994734	0.995751	0.261476	0.995002	0.995151	0.9959
HDAC7	Chromatin organization	0	0	1	0.0909091	0	0	0.994425	0.995751			0.994492	0.9959
HIST1H2AC	Chromatin organization	1	0.0555556	1	0.0909091	0	0	0.994437	0.995751	0.994492	0.995002	0.995795	0.9959
HIST1H2AM	Chromatin organization	0	0	1	0.0909091	1	0.0666667	0.994425	0.995751	0.994386	0.995002	0.937219	0.9959
HIST1H3B	Chromatin organization	1	0.0555556	0	0	0	0	0.995087	0.995751	0.994492	0.995002
KDM4C	Chromatin organization	0	0	0	0	0	0
KDM6A	Chromatin organization	1	0.0555556	0	0	0	0	0.995087	0.995751	0.994492	0.995002
TET2	Chromatin organization	1	0.0555556	1	0.0909091	0	0	0.943513	0.995751	0.994527	0.995002	0.994492	0.9959
ATRX	Chromatin organization	0	0	0	0	0	0
BRD4	Chromatin organization	2	0.111111	0	0	0	0	0.994734	0.995751	0.995002	0.995002
CHD2	Chromatin organization	0	0	1	0.0909091	1	0.0666667	0.995751	0.995751	0.994386	0.995002	0.579041	0.9959
EZH2	Chromatin organization	0	0	1	0.0909091	0	0	0.994425	0.995751			0.994492	0.9959
HIST1H2AG	Chromatin organization	1	0.0555556	0	0	1	0.0666667	0.994492	0.995751	0.881083	0.995002	0.994417	0.9959
HIST1H2BK	Chromatin organization	1	0.0555556	1	0.0909091	0	0	0.943513	0.995751	0.994527	0.995002	0.994492	0.9959
JARID2	Chromatin organization	0	0	0	0	0	0
KAT6A	Chromatin organization	0	0	0	0	1	0.0666667			0.99438	0.995002	0.995027	0.9959
KDM2B	Chromatin organization	0	0	0	0	1	0.0666667			0.994386	0.995002	0.994417	0.9959
KDM5A	Chromatin organization	1	0.0555556	0	0	1	0.0666667	0.995087	0.995751	0.90566	0.995002	0.995027	0.9959
TET3	Chromatin organization	1	0.0555556	0	0	0	0	0.995087	0.995751	0.994492	0.995002
WHSC1	Chromatin organization	0	0	1	0.0909091	1	0.0666667	0.994425	0.995751	0.994386	0.995002	0.937219	0.9959
ARID2	Chromatin organization	0	0	0	0	0	0
BCORL1	Chromatin organization	1	0.0555556	0	0	0	0	0.994492	0.995751	0.994527	0.995002
CTCF	Chromatin organization	0	0	0	0	0	0
DOT1L	Chromatin organization	1	0.0555556	0	0	2	0.133333	0.994492	0.995751	0.450377	0.995002	0.994616	0.9959
EED	Chromatin organization	0	0	0	0	0	0
HDAC1	Chromatin organization	0	0	0	0	0	0
HIST1H2AL	Chromatin organization	0	0	0	0	0	0
HIST1H2BC	Chromatin organization	0	0	1	0.0909091	0	0	0.995751	0.995751			0.995795	0.9959
KDM5C	Chromatin organization	0	0	0	0	0	0
PBRM1	Chromatin organization	0	0	0	0	1	0.0666667			0.994386	0.995002	0.994417	0.9959
SETBP1	Chromatin organization	1	0.0555556	0	0	0	0	0.994492	0.995751	0.994527	0.995002
SMARCA4	Chromatin organization	0	0	0	0	0	0
STAG2	Chromatin organization	0	0	0	0	0	0
HDAC4	Chromatin organization	1	0.0555556	0	0	0	0	0.994492	0.995751	0.994527	0.995002
HIST1H2BJ	Chromatin organization	1	0.0555556	1	0.0909091	0	0	0.943513	0.995751	0.994527	0.995002	0.994492	0.9959
SUZ12	Chromatin organization	0	0	1	0.0909091	1	0.0666667	0.994425	0.995751	0.994386	0.995002	0.937219	0.9959
All	DNA damage response	15	0.833333	7	0.636364	14	0.933333	0.538495	0.995751	0.396594	0.995002	0.0948418	0.9959
TP53	DNA damage response	9	0.5	4	0.363636	7	0.466667	0.717659	0.995751	0.843736	0.995002	0.383056	0.9959
CHEK2	DNA damage response	0	0	2	0.181818	0	0	0.994899	0.995751			0.994956	0.9959
PRKDC	DNA damage response	1	0.0555556	1	0.0909091	4	0.266667	0.943513	0.995751	0.115683	0.995002	0.209322	0.9959
ATR	DNA damage response	1	0.0555556	1	0.0909091	4	0.266667	0.503284	0.995751	0.119832	0.995002	0.35158	0.9959
BRCA2	DNA damage response	2	0.111111	0	0	2	0.133333	0.99496	0.995751	0.822425	0.995002	0.994888	0.9959
FANCD2	DNA damage response	0	0	0	0	2	0.133333			0.994896	0.995002	0.994616	0.9959
MSH3	DNA damage response	1	0.0555556	0	0	0	0	0.994492	0.995751	0.994527	0.995002
ATM	DNA damage response	1	0.0555556	0	0	4	0.266667	0.995087	0.995751	0.123676	0.995002	0.995029	0.9959
BARD1	DNA damage response	0	0	0	0	1	0.0666667			0.994386	0.995002	0.994417	0.9959
BRIP1	DNA damage response	0	0	0	0	0	0
FANCA	DNA damage response	2	0.111111	0	0	1	0.0666667	0.994734	0.995751	0.663031	0.995002	0.994417	0.9959
MDM2	DNA damage response	1	0.0555556	1	0.0909091	0	0	0.503284	0.995751	0.994527	0.995002	0.995795	0.9959
MLH1	DNA damage response	0	0	1	0.0909091	0	0	0.994425	0.995751			0.994492	0.9959
MSH2	DNA damage response	0	0	0	0	0	0
MSH6	DNA damage response	1	0.0555556	0	0	0	0	0.995087	0.995751	0.994492	0.995002
SETD2	DNA damage response	0	0	0	0	1	0.0666667			0.994386	0.995002	0.994417	0.9959
BLM	DNA damage response	0	0	0	0	0	0
FANCE	DNA damage response	0	0	0	0	0	0
FANCL	DNA damage response	0	0	0	0	0	0
GTSE1	DNA damage response	0	0	0	0	0	0
MDM4	DNA damage response	0	0	0	0	0	0
MUTYH	DNA damage response	0	0	0	0	0	0
RAD50	DNA damage response	1	0.0555556	0	0	0	0	0.995087	0.995751	0.994492	0.995002
CDK12	DNA damage response	1	0.0555556	0	0	1	0.0666667	0.994492	0.995751	0.881083	0.995002	0.994417	0.9959
CHEK1	DNA damage response	0	0	1	0.0909091	0	0	0.994425	0.995751			0.994492	0.9959
RAD51	DNA damage response	0	0	1	0.0909091	0	0	0.994425	0.995751			0.994492	0.9959
All	Immune evasion	5	0.277778	4	0.363636	7	0.466667	0.954742	0.995751	0.260877	0.995002	0.585421	0.9959
CD58	Immune evasion	3	0.166667	1	0.0909091	2	0.133333	0.525959	0.995751	0.790392	0.995002	0.792968	0.9959
B2M	Immune evasion	1	0.0555556	3	0.272727	2	0.133333	0.24639	0.995751	0.451511	0.995002	0.231255	0.9959
CIITA	Immune evasion	1	0.0555556	1	0.0909091	0	0	0.943513	0.995751	0.994527	0.995002	0.994492	0.9959
CD70	Immune evasion	3	0.166667	0	0	2	0.133333	0.993485	0.995751	0.778408	0.995002	0.995385	0.9959
PDCD1	Immune evasion	1	0.0555556	1	0.0909091	0	0	0.943513	0.995751	0.994527	0.995002	0.994492	0.9959
PDCD1LG2	Immune evasion	0	0	1	0.0909091	0	0	0.994425	0.995751			0.994492	0.9959
CD274	Immune evasion	0	0	1	0.0909091	1	0.0666667	0.994425	0.995751	0.994386	0.995002	0.937219	0.9959
PDCD11	Immune evasion	0	0	0	0	3	0.2			0.993652	0.995002	0.993685	0.9959
All	JAK-STAT pathway	6	0.333333	2	0.181818	10	0.666667	0.486085	0.995751	0.0611297	0.995002	0.0447166	0.9959
SOCS1	JAK-STAT pathway	1	0.0555556	1	0.0909091	5	0.333333	0.994437	0.995751	0.0588734	0.995002	0.453406	0.9959
JAK3	JAK-STAT pathway	2	0.111111	0	0	1	0.0666667	0.994734	0.995751	0.648417	0.995002	0.995027	0.9959
STAT3	JAK-STAT pathway	2	0.111111	0	0	2	0.133333	0.994734	0.995751	0.849394	0.995002	0.994616	0.9959
STAT6	JAK-STAT pathway	0	0	0	0	1	0.0666667			0.99438	0.995002	0.995027	0.9959
JAK2	JAK-STAT pathway	1	0.0555556	1	0.0909091	0	0	0.943513	0.995751	0.994527	0.995002	0.994492	0.9959
SOCS2	JAK-STAT pathway	0	0	0	0	0	0
SOCS3	JAK-STAT pathway	1	0.0555556	0	0	0	0	0.995087	0.995751	0.994492	0.995002
STAT1	JAK-STAT pathway	0	0	0	0	0	0
STAT4	JAK-STAT pathway	0	0	0	0	1	0.0666667			0.994386	0.995002	0.994417	0.9959
TYK2	JAK-STAT pathway	0	0	1	0.0909091	2	0.133333	0.994425	0.995751	0.994861	0.995002	0.47576	0.9959
PTPN2	JAK-STAT pathway	1	0.0555556	0	0	0	0	0.994492	0.995751	0.994527	0.995002
All	NF-kappaB pathway	12	0.666667	8	0.727273	5	0.333333	0.83715	0.995751	0.0615414	0.995002	0.169176	0.9959
MYD88	NF-kappaB pathway	4	0.222222	6	0.545455	2	0.133333	0.110023	0.995751	0.515287	0.995002	0.107185	0.9959
CARD11	NF-kappaB pathway	2	0.111111	2	0.181818	2	0.133333	0.606023	0.995751	0.849394	0.995002	0.746286	0.9959
TNFAIP3	NF-kappaB pathway	3	0.166667	2	0.181818	1	0.0666667	0.975021	0.995751	0.396594	0.995002	0.600299	0.9959
BCL10	NF-kappaB pathway	3	0.166667	0	0	1	0.0666667	0.993485	0.995751	0.391799	0.995002	0.995027	0.9959
MALT1	NF-kappaB pathway	3	0.166667	0	0	1	0.0666667	0.993748	0.995751	0.391799	0.995002	0.994417	0.9959
IKBKE	NF-kappaB pathway	1	0.0555556	2	0.181818	0	0	0.485395	0.995751	0.994527	0.995002	0.994956	0.9959
NOD1	NF-kappaB pathway	0	0	1	0.0909091	0	0	0.994425	0.995751			0.994492	0.9959
BIRC3	NF-kappaB pathway	0	0	0	0	0	0
CD28	NF-kappaB pathway	0	0	0	0	0	0
MAP3K6	NF-kappaB pathway	0	0	0	0	1	0.0666667			0.994386	0.995002	0.994417	0.9959
NFKBIA	NF-kappaB pathway	1	0.0555556	0	0	1	0.0666667	0.994492	0.995751	0.881083	0.995002	0.994417	0.9959
All	Notch signaling	11	0.611111	2	0.181818	8	0.533333	0.05432	0.995751	0.649252	0.995002	0.210872	0.9959
DTX1	Notch signaling	5	0.277778	1	0.0909091	3	0.2	0.3969	0.995751	0.605843	0.995002	0.670404	0.9959
SPEN	Notch signaling	3	0.166667	0	0	2	0.133333	0.993748	0.995751	0.790392	0.995002	0.994888	0.9959
MIB1	Notch signaling	2	0.111111	1	0.0909091	0	0	0.916723	0.995751	0.995002	0.995002	0.994492	0.9959
NOTCH1	Notch signaling	3	0.166667	0	0	2	0.133333	0.993786	0.995751	0.795528	0.995002	0.994888	0.9959
FBXW7	Notch signaling	0	0	0	0	0	0
NOTCH2	Notch signaling	1	0.0555556	0	0	2	0.133333	0.994492	0.995751	0.426488	0.995002	0.994888	0.9959
NCSTN	Notch signaling	0	0	0	0	1	0.0666667			0.99438	0.995002	0.995027	0.9959
SGK1	Notch signaling	1	0.0555556	0	0	5	0.333333	0.995087	0.995751	0.0447404	0.995002	0.994956	0.9959
All	PI3K-AKT-MTOR	9	0.5	4	0.363636	8	0.533333	0.522978	0.995751	0.834349	0.995002	0.32753	0.9959
RELN	PI3K-AKT-MTOR	1	0.0555556	1	0.0909091	1	0.0666667	0.943513	0.995751	0.881083	0.995002	0.937219	0.9959
RICTOR	PI3K-AKT-MTOR	2	0.111111	0	0	2	0.133333	0.995449	0.995751	0.854224	0.995002	0.994616	0.9959
PIK3CG	PI3K-AKT-MTOR	1	0.0555556	0	0	0	0	0.995087	0.995751	0.994492	0.995002
ID3	PI3K-AKT-MTOR	0	0	0	0	0	0
INPP4B	PI3K-AKT-MTOR	1	0.0555556	1	0.0909091	0	0	0.503284	0.995751	0.994492	0.995002	0.994492	0.9959
MTOR	PI3K-AKT-MTOR	0	0	0	0	0	0
PLCG1	PI3K-AKT-MTOR	1	0.0555556	0	0	0	0	0.995087	0.995751	0.994492	0.995002
RPTOR	PI3K-AKT-MTOR	0	0	0	0	0	0
TSC1	PI3K-AKT-MTOR	1	0.0555556	1	0.0909091	0	0	0.503284	0.995751	0.994527	0.995002	0.995795	0.9959
FLCN	PI3K-AKT-MTOR	1	0.0555556	0	0	0	0	0.994492	0.995751	0.994527	0.995002
INPP5D	PI3K-AKT-MTOR	0	0	0	0	0	0
PIK3CA	PI3K-AKT-MTOR	0	0	0	0	1	0.0666667			0.994386	0.995002	0.994417	0.9959
PIK3R1	PI3K-AKT-MTOR	0	0	0	0	1	0.0666667			0.994386	0.995002	0.994417	0.9959
PTEN	PI3K-AKT-MTOR	2	0.111111	1	0.0909091	1	0.0666667	0.597375	0.995751	0.66235	0.995002	0.937219	0.9959
TSC2	PI3K-AKT-MTOR	1	0.0555556	0	0	1	0.0666667	0.994492	0.995751	0.881083	0.995002	0.994417	0.9959
PLCG2	PI3K-AKT-MTOR	1	0.0555556	0	0	2	0.133333	0.994492	0.995751	0.450377	0.995002	0.994616	0.9959
All	RAS signaling	13	0.722222	9	0.818182	11	0.733333	0.368891	0.995751	0.939716	0.995002	0.993453	0.9959
DUSP2	RAS signaling	0	0	0	0	3	0.2			0.993716	0.995002	0.995721	0.9959
EPHA5	RAS signaling	2	0.111111	0	0	3	0.2	0.994734	0.995751	0.483802	0.995002	0.995721	0.9959
ERBB4	RAS signaling	2	0.111111	1	0.0909091	3	0.2	0.916723	0.995751	0.470587	0.995002	0.236029	0.9959
EGFR	RAS signaling	2	0.111111	0	0	0	0	0.995449	0.995751	0.994938	0.995002
EPHA7	RAS signaling	0	0	0	0	0	0
FLT1	RAS signaling	0	0	0	0	0	0
GNAS	RAS signaling	1	0.0555556	0	0	1	0.0666667	0.995087	0.995751	0.896857	0.995002	0.994417	0.9959
NF1	RAS signaling	1	0.0555556	1	0.0909091	0	0	0.943513	0.995751	0.994527	0.995002	0.994492	0.9959
NTRK3	RAS signaling	0	0	0	0	1	0.0666667			0.994386	0.995002	0.994417	0.9959
ALK	RAS signaling	1	0.0555556	1	0.0909091	0	0	0.943513	0.995751	0.994527	0.995002	0.994492	0.9959
CRKL	RAS signaling	0	0	0	0	0	0
EPHA3	RAS signaling	1	0.0555556	0	0	0	0	0.995087	0.995751	0.994492	0.995002
FGF14	RAS signaling	2	0.111111	0	0	0	0	0.994734	0.995751	0.995002	0.995002
FGFR3	RAS signaling	0	0	0	0	1	0.0666667			0.994386	0.995002	0.994417	0.9959
FGFR4	RAS signaling	0	0	0	0	0	0
FLT3	RAS signaling	1	0.0555556	0	0	1	0.0666667	0.995087	0.995751	0.896857	0.995002	0.994417	0.9959
FLT4	RAS signaling	2	0.111111	2	0.181818	1	0.0666667	0.606023	0.995751	0.648417	0.995002	0.303914	0.9959
GNAQ	RAS signaling	0	0	0	0	0	0
HGF	RAS signaling	1	0.0555556	0	0	1	0.0666667	0.994492	0.995751	0.881083	0.995002	0.994417	0.9959
NTRK2	RAS signaling	0	0	0	0	0	0
ROS1	RAS signaling	1	0.0555556	0	0	1	0.0666667	0.994492	0.995751	0.896857	0.995002	0.995027	0.9959
AKT2	RAS signaling	0	0	0	0	0	0
ARAF	RAS signaling	0	0	0	0	0	0
BRAF	RAS signaling	0	0	0	0	0	0
CBL	RAS signaling	0	0	1	0.0909091	0	0	0.995751	0.995751			0.995795	0.9959
DDR2	RAS signaling	1	0.0555556	0	0	1	0.0666667	0.995087	0.995751	0.896857	0.995002	0.994417	0.9959
FGF4	RAS signaling	0	0	0	0	0	0
FGF6	RAS signaling	0	0	0	0	0	0
FGFR1	RAS signaling	1	0.0555556	1	0.0909091	1	0.0666667	0.503284	0.995751	0.896857	0.995002	0.937219	0.9959
FGFR2	RAS signaling	3	0.166667	0	0	0	0	0.993748	0.995751	0.993811	0.995002
IRS2	RAS signaling	0	0	0	0	0	0
JUN	RAS signaling	0	0	0	0	0	0
KDR	RAS signaling	1	0.0555556	0	0	0	0	0.995087	0.995751	0.994492	0.995002
KIT	RAS signaling	1	0.0555556	0	0	0	0	0.995087	0.995751	0.994492	0.995002
KRAS	RAS signaling	2	0.111111	0	0	0	0	0.994734	0.995751	0.995002	0.995002
MET	RAS signaling	0	0	1	0.0909091	1	0.0666667	0.994425	0.995751	0.994386	0.995002	0.937219	0.9959
NF2	RAS signaling	0	0	0	0	2	0.133333			0.994861	0.995002	0.994888	0.9959
NTRK1	RAS signaling	0	0	1	0.0909091	0	0	0.994425	0.995751			0.994492	0.9959
PDGFRA	RAS signaling	0	0	1	0.0909091	0	0	0.994425	0.995751			0.994492	0.9959
PDGFRB	RAS signaling	0	0	0	0	0	0
PTPN11	RAS signaling	0	0	0	0	0	0
EPHB1	RAS signaling	1	0.0555556	0	0	1	0.0666667	0.994492	0.995751	0.881083	0.995002	0.994417	0.9959
ERBB2	RAS signaling	0	0	1	0.0909091	0	0	0.994425	0.995751			0.994492	0.9959
FGF3	RAS signaling	1	0.0555556	0	0	0	0	0.995087	0.995751	0.994492	0.995002
HRAS	RAS signaling	0	0	1	0.0909091	0	0	0.994425	0.995751			0.994492	0.9959
MAP2K1	RAS signaling	1	0.0555556	0	0	0	0	0.994492	0.995751	0.994527	0.995002
MAP3K1	RAS signaling	0	0	1	0.0909091	0	0	0.994425	0.995751			0.994492	0.9959
NRAS	RAS signaling	1	0.0555556	0	0	0	0	0.994492	0.995751	0.994527	0.995002
RAF1	RAS signaling	0	0	1	0.0909091	0	0	0.994425	0.995751			0.994492	0.9959
All	RHO	2	0.111111	4	0.363636	5	0.333333	0.0898482	0.995751	0.131978	0.995002	0.457875	0.9959
BCR	RHO	0	0	3	0.272727	3	0.2	0.995144	0.995751	0.993716	0.995002	0.538111	0.9959
GNA12	RHO	0	0	0	0	0	0
GNA13	RHO	1	0.0555556	1	0.0909091	1	0.0666667	0.943513	0.995751	0.896857	0.995002	0.579041	0.9959
RHOT2	RHO	0	0	1	0.0909091	0	0	0.994425	0.995751			0.994492	0.9959
VAV1	RHO	1	0.0555556	0	0	1	0.0666667	0.995087	0.995751	0.90566	0.995002	0.995027	0.9959
All	TGF-b signaling	3	0.166667	1	0.0909091	2	0.133333	0.797082	0.995751	0.790392	0.995002	0.47576	0.9959
SMAD2	TGF-b signaling	2	0.111111	0	0	2	0.133333	0.995449	0.995751	0.849394	0.995002	0.994888	0.9959
SMAD4	TGF-b signaling	2	0.111111	0	0	0	0	0.994734	0.995751	0.995002	0.995002
TGFBR2	TGF-b signaling	0	0	1	0.0909091	0	0	0.994425	0.995751			0.994492	0.9959
INHBA	TGF-b signaling	0	0	1	0.0909091	1	0.0666667	0.994425	0.995751	0.994386	0.995002	0.937219	0.9959
All	Transcription	13	0.722222	6	0.545455	9	0.6	0.616395	0.995751	0.45802	0.995002	0.757583	0.9959
MYC	Transcription	7	0.388889	3	0.272727	2	0.133333	0.54671	0.995751	0.114815	0.995002	0.231255	0.9959
ETV6	Transcription	3	0.166667	4	0.363636	2	0.133333	0.351065	0.995751	0.796132	0.995002	0.129337	0.9959
TBL1XR1	Transcription	1	0.0555556	2	0.181818	0	0	0.244611	0.995751	0.994492	0.995002	0.994956	0.9959
ANKRD11	Transcription	1	0.0555556	1	0.0909091	0	0	0.503284	0.995751	0.994492	0.995002	0.994492	0.9959
FOXO1	Transcription	0	0	0	0	1	0.0666667			0.994386	0.995002	0.994417	0.9959
FOXP1	Transcription	1	0.0555556	0	0	0	0	0.994492	0.995751	0.994527	0.995002
TP63	Transcription	0	0	0	0	1	0.0666667			0.994386	0.995002	0.994417	0.9959
CIC	Transcription	1	0.0555556	0	0	0	0	0.995087	0.995751	0.994492	0.995002
EWSR1	Transcription	0	0	1	0.0909091	0	0	0.994425	0.995751			0.994492	0.9959
MITF	Transcription	0	0	0	0	1	0.0666667			0.99438	0.995002	0.995027	0.9959
NKX2-1	Transcription	0	0	0	0	0	0
RUNX1	Transcription	1	0.0555556	0	0	0	0	0.994492	0.995751	0.994527	0.995002
CBFB	Transcription	1	0.0555556	0	0	0	0	0.995087	0.995751	0.994492	0.995002
CUX1	Transcription	1	0.0555556	0	0	4	0.266667	0.995087	0.995751	0.119832	0.995002	0.995151	0.9959
ESR1	Transcription	1	0.0555556	0	0	0	0	0.995087	0.995751	0.994492	0.995002
ETV5	Transcription	0	0	0	0	1	0.0666667			0.99438	0.995002	0.995027	0.9959
FOXO3	Transcription	0	0	0	0	0	0
GATA1	Transcription	1	0.0555556	0	0	0	0	0.995087	0.995751	0.994492	0.995002
GATA2	Transcription	0	0	0	0	1	0.0666667			0.99438	0.995002	0.995027	0.9959
MAF	Transcription	0	0	0	0	0	0
MYCL	Transcription	0	0	0	0	0	0
MYCN	Transcription	0	0	0	0	0	0
RARA	Transcription	1	0.0555556	1	0.0909091	0	0	0.503284	0.995751	0.994492	0.995002	0.994492	0.9959
SOX10	Transcription	0	0	0	0	0	0
TCF3	Transcription	1	0.0555556	0	0	0	0	0.994492	0.995751	0.994527	0.995002
WT1	Transcription	0	0	0	0	0	0
All	Wnt signaling	4	0.222222	3	0.272727	2	0.133333	0.986798	0.995751	0.515287	0.995002	0.432458	0.9959
APC	Wnt signaling	0	0	1	0.0909091	0	0	0.994425	0.995751			0.994492	0.9959
PTPRO	Wnt signaling	0	0	0	0	0	0
WIF1	Wnt signaling	3	0.166667	1	0.0909091	2	0.133333	0.331567	0.995751	0.796132	0.995002	0.792968	0.9959
AXIN1	Wnt signaling	0	0	1	0.0909091	0	0	0.994425	0.995751			0.994492	0.9959
CTNNB1	Wnt signaling	1	0.0555556	0	0	0	0	0.995087	0.995751	0.994492	0.995002
All	cytokine mediated signaling	4	0.222222	0	0	3	0.2	0.995239	0.995751	0.864461	0.995002	0.993642	0.9959
CXCR4	cytokine mediated signaling	1	0.0555556	0	0	0	0	0.994492	0.995751	0.994527	0.995002
TNFRSF11A	cytokine mediated signaling	1	0.0555556	0	0	1	0.0666667	0.995087	0.995751	0.896857	0.995002	0.994417	0.9959
TNFRSF14	cytokine mediated signaling	1	0.0555556	0	0	1	0.0666667	0.995087	0.995751	0.90566	0.995002	0.995027	0.9959
CSF3R	cytokine mediated signaling	0	0	0	0	0	0
IL20RA	cytokine mediated signaling	0	0	0	0	0	0
TNFRSF17	cytokine mediated signaling	0	0	0	0	1	0.0666667			0.99438	0.995002	0.995027	0.9959
IL7R	cytokine mediated signaling	1	0.0555556	0	0	0	0	0.994492	0.995751	0.994527	0.995002
All	hedgehog	1	0.0555556	1	0.0909091	0	0	0.943513	0.995751	0.994527	0.995002	0.994492	0.9959
PTCH1	hedgehog	0	0	0	0	0	0
SMO	hedgehog	1	0.0555556	1	0.0909091	0	0	0.943513	0.995751	0.994527	0.995002	0.994492	0.9959
PCLO		3	0.166667	3	0.272727	3	0.2	0.630338	0.995751	0.809143	0.995002	0.538111	0.9959
BCL7A		4	0.222222	0	0	0	0	0.995371	0.995751	0.992813	0.995002
LRP1B		4	0.222222	0	0	0	0	0.995152	0.995751	0.992875	0.995002
ACTB		2	0.111111	0	0	1	0.0666667	0.99496	0.995751	0.663031	0.995002	0.995027	0.9959
GRIN2A		1	0.0555556	1	0.0909091	0	0	0.503284	0.995751	0.994492	0.995002	0.994492	0.9959
PASK		1	0.0555556	0	0	0	0	0.994492	0.995751	0.994527	0.995002
TLL2		1	0.0555556	1	0.0909091	0	0	0.943513	0.995751	0.994527	0.995002	0.994492	0.9959
XPO1		0	0	0	0	1	0.0666667			0.99438	0.995002	0.995027	0.9959
AR		0	0	0	0	0	0
CAD		0	0	0	0	0	0
MUC2		1	0.0555556	0	0	1	0.0666667	0.994492	0.995751	0.896857	0.995002	0.995027	0.9959
TAF1		2	0.111111	0	0	1	0.0666667	0.994734	0.995751	0.648417	0.995002	0.995027	0.9959
WDR90		1	0.0555556	0	0	0	0	0.995087	0.995751	0.994492	0.995002
CDH1		1	0.0555556	0	0	0	0	0.995087	0.995751	0.994492	0.995002
DDX3X		1	0.0555556	0	0	0	0	0.994492	0.995751	0.994527	0.995002
ECT2L		0	0	0	0	0	0
ETV1		1	0.0555556	0	0	0	0	0.994492	0.995751	0.994527	0.995002
FLYWCH1		1	0.0555556	0	0	1	0.0666667	0.994492	0.995751	0.896857	0.995002	0.995027	0.9959
HSP90AA1		0	0	1	0.0909091	1	0.0666667	0.994425	0.995751	0.994386	0.995002	0.937219	0.9959
LRRK2		2	0.111111	0	0	2	0.133333	0.99496	0.995751	0.839217	0.995002	0.994616	0.9959
PC		0	0	0	0	0	0
POT1		0	0	1	0.0909091	1	0.0666667	0.994425	0.995751	0.994386	0.995002	0.937219	0.9959
SRSF2		0	0	1	0.0909091	0	0	0.995751	0.995751			0.995795	0.9959
TMPRSS2		1	0.0555556	0	0	0	0	0.995087	0.995751	0.994492	0.995002
TSHR		1	0.0555556	0	0	0	0	0.995087	0.995751	0.994492	0.995002
U2AF2		2	0.111111	0	0	0	0	0.994734	0.995751	0.995002	0.995002
CCT6B		0	0	0	0	0	0
CPS1		0	0	0	0	1	0.0666667			0.994386	0.995002	0.994417	0.9959
ELP2		0	0	0	0	0	0
ETV4		1	0.0555556	0	0	0	0	0.995087	0.995751	0.994492	0.995002
GID4		0	0	0	0	0	0
LILRB1		0	0	0	0	1	0.0666667			0.99438	0.995002	0.995027	0.9959
MYO18A		1	0.0555556	0	0	2	0.133333	0.994492	0.995751	0.426488	0.995002	0.994888	0.9959
NPM1		1	0.0555556	0	0	0	0	0.994492	0.995751	0.994527	0.995002
NUP98		0	0	0	0	0	0
PAK3		0	0	0	0	0	0
PCBP1		2	0.111111	0	0	0	0	0.994734	0.995751	0.995002	0.995002
SDHA		0	0	0	0	0	0
SDHD		0	0	0	0	0	0
SF3B1		0	0	0	0	0	0
SPOP		1	0.0555556	0	0	1	0.0666667	0.994492	0.995751	0.896857	0.995002	0.995027	0.9959
TUSC3		0	0	1	0.0909091	0	0	0.994425	0.995751			0.994492	0.9959
VHL		0	0	0	0	0	0
YY1AP1		1	0.0555556	0	0	0	0	0.995087	0.995751	0.994492	0.995002
ZMYM3		1	0.0555556	0	0	1	0.0666667	0.995087	0.995751	0.896857	0.995002	0.994417	0.9959
ZRSR2		0	0	0	0	0	0
ABL1		0	0	0	0	0	0
AKT1		0	0	0	0	0	0
AKT3		0	0	0	0	0	0
AMER1		0	0	0	0	0	0
APH1A		0	0	0	0	0	0
ARFRP1		0	0	0	0	0	0
ARHGAP26		0	0	0	0	0	0
AURKB		0	0	0	0	0	0
AXL		0	0	0	0	0	0
BAP1		0	0	0	0	0	0
BCL11B		1	0.0555556	0	0	0	0	0.994492	0.995751	0.994527	0.995002
BRCA1		0	0	0	0	0	0
BRSK1		0	0	0	0	0	0
BTLA		0	0	0	0	0	0
C11ORF30		0	0	0	0	0	0
CCND1		0	0	0	0	0	0
CD36		1	0.0555556	0	0	0	0	0.994492	0.995751	0.994527	0.995002
CDC73		0	0	0	0	0	0
CDK4		0	0	0	0	0	0
CDK8		0	0	0	0	0	0
CEBPA		0	0	0	0	1	0.0666667			0.994386	0.995002	0.994417	0.9959
CRLF2		0	0	0	0	0	0
CSF1R		0	0	0	0	1	0.0666667			0.994386	0.995002	0.994417	0.9959
CTNNA1		0	0	0	0	3	0.2			0.993716	0.995002	0.995721	0.9959
DNM2		0	0	0	0	1	0.0666667			0.99438	0.995002	0.995027	0.9959
DUSP9		0	0	0	0	0	0
EPOR		0	0	0	0	0	0
ERBB3		0	0	0	0	0	0
ERG		0	0	0	0	0	0
EXOSC6		0	0	1	0.0909091	0	0	0.994425	0.995751			0.994492	0.9959
FAF1		0	0	0	0	0	0
FAM46C		0	0	0	0	0	0
FANCC		0	0	0	0	0	0
FANCF		0	0	0	0	0	0
FANCG		0	0	0	0	0	0
FGF10		0	0	0	0	0	0
FGF19		0	0	0	0	0	0
FGF23		0	0	0	0	1	0.0666667			0.994386	0.995002	0.994417	0.9959
FOXL2		0	0	0	0	0	0
FRS2		0	0	0	0	1	0.0666667			0.99438	0.995002	0.995027	0.9959
FYN		0	0	0	0	0	0
GADD45B		0	0	0	0	1	0.0666667			0.99438	0.995002	0.995027	0.9959
GATA3		0	0	0	0	0	0
GNA11		0	0	0	0	0	0
GPR124		0	0	0	0	0	0
GSK3B		0	0	0	0	0	0
HIST1H2BO		0	0	0	0	0	0
ICK		0	0	0	0	2	0.133333			0.994896	0.995002	0.994616	0.9959
IDH1		0	0	0	0	1	0.0666667			0.994386	0.995002	0.994417	0.9959
IDH2		0	0	0	0	0	0
IGF1R		0	0	0	0	0	0
IKZF2		0	0	0	0	0	0
IRF1		0	0	0	0	0	0
JAK1		0	0	0	0	3	0.2			0.993568	0.995002	0.994248	0.9959
KEAP1		0	0	0	0	0	0
LEF1		0	0	0	0	0	0
MAFB		0	0	0	0	0	0
MAP2K2		0	0	0	0	0	0
MAP2K4		0	0	0	0	0	0
MAP3K14		0	0	0	0	0	0
MAP3K7		0	0	0	0	0	0
MAPK1		0	0	0	0	0	0
MED12		0	0	0	0	0	0
MEF2C		0	0	0	0	1	0.0666667			0.994386	0.995002	0.994417	0.9959
MEN1		1	0.0555556	0	0	0	0	0.994492	0.995751	0.994527	0.995002
MPL		0	0	0	0	0	0
MRE11A		0	0	0	0	0	0
NT5C2		0	0	0	0	0	0
NUP93		0	0	0	0	1	0.0666667			0.99438	0.995002	0.995027	0.9959
P2RY8		0	0	0	0	0	0
PAG1		0	0	0	0	0	0
PALB2		0	0	0	0	0	0
PDK1		0	0	0	0	0	0
PHF6		0	0	0	0	0	0
PIK3R2		0	0	0	0	0	0
PPP2R1A		0	0	0	0	0	0
PRKAR1A		0	0	0	0	0	0
PRSS8		0	0	0	0	0	0
RAD21		0	0	0	0	0	0
RASGEF1A		0	0	0	0	0	0
RET		0	0	0	0	0	0
RHOA		0	0	0	0	1	0.0666667			0.99438	0.995002	0.995027	0.9959
RNF43		0	0	0	0	0	0
S1PR2		0	0	0	0	1	0.0666667			0.994386	0.995002	0.994417	0.9959
SDHB		0	0	0	0	0	0
SDHC		0	0	0	0	0	0
SERP2		0	0	0	0	0	0
SMARCA1		0	0	0	0	0	0
SMARCAL1		0	0	0	0	0	0
SMARCB1		0	0	0	0	0	0
SMARCD1		0	0	0	0	0	0
SMC1A		0	0	1	0.0909091	0	0	0.995751	0.995751			0.995795	0.9959
SOX2		0	0	0	0	0	0
SRC		0	0	0	0	0	0
STAT2		0	0	0	0	0	0
STAT5A		0	0	0	0	0	0
STAT5B		0	0	0	0	0	0
STK11		0	0	0	0	0	0
SUFU		0	0	0	0	0	0
TCL1A		0	0	2	0.181818	0	0	0.994899	0.995751			0.994956	0.9959
TMEM30A		1	0.0555556	0	0	0	0	0.994492	0.995751	0.994527	0.995002
TMSL3		0	0	0	0	0	0
TOP1		0	0	0	0	0	0
TRAF2		0	0	0	0	0	0
TRAF3		0	0	0	0	0	0
TRAF5		0	0	0	0	0	0
U2AF1		0	0	0	0	0	0
WISP3		0	0	0	0	0	0
XBP1		0	0	0	0	0	0
ZNF24		1	0.0555556	0	0	2	0.133333	0.994492	0.995751	0.426488	0.995002	0.994888	0.9959

## Sheet: Table S8
Supplementary Table 8. VAF change between pretreatment rrDLBCL and post-treatment biopsy
Gene	Number of Patient	Number of variant	Median initial VAF	Median progressed VAF	Median VAF change	VAF change highest	VAF change lowest	Median VAF change clonal	Median VAF change subclonal	P score	FDR
CXCR4	2	2	0	0.487088	0.487088	0.528261	0.445916		0.487088	0.5	0.986111
MEF2B	2	3	0	0.473011	0.473011	0.514096	0.404082		0.473011	0.25	0.986111
DUSP2	2	3	0	0.432584	0.432584	0.432584	0.416156		0.432584	0.173568	0.986111
NCOR2	3	3	0.462371	0.673636	0.302924	0.367606	-0.108379	0.0972725	0.367606	0.5	0.986111
GNAS	2	2	0.244639	0.492028	0.247389	0.484791	0.00998722	0.00998722	0.484791	0.5	0.986111
EBF1	2	2	0.250747	0.440064	0.189317	0.449254	-0.0706193	-0.0706193	0.449254	1	1
FOXP1	2	2	0.272308	0.455028	0.18272	0.43591	-0.0704695	-0.0704695	0.43591	1	1
RUNX1	2	2	0.0549419	0.228128	0.174742	0.456256	-0.106772		0.174742	1	1
PCLO	4	7	0.421738	0.475019	0.173205	0.444471	0.0302024	0.173205	0.237337	0.015625	0.986111
CD58	4	5	0	0.476621	0.172569	0.684262	-0.0580765	-0.0464418	0.208307	0.3125	0.986111
RICTOR	3	4	0.252638	0.426611	0.168968	0.327517	0.00174834	0.0110884	0.322512	0.125	0.986111
FAS	2	2	0.175335	0.291865	0.11653	0.277569	-0.0445091	-0.0445091	0.277569	1	1
CREBBP	2	2	0.219274	0.335564	0.116291	0.26445	-0.0318692	-0.0318692	0.26445	1	1
FGF14	2	2	0.393856	0.497829	0.103973	0.210707	-0.00276188	0.103973		1	1
HIST1H1C	3	3	0.388115	0.496757	0.0837352	0.108642	-0.10692	0.0961888	-0.10692	0.75	1
ARID1A	2	2	0.588147	0.662659	0.0780465	0.245715	-0.089622	0.0780465		1	1
PAX5	3	4	0.198792	0.245258	0.077025	0.345889	-0.558783	-0.268175	0.238753	0.875	1
IRF4	4	8	0.0801408	0.0918474	0.0736967	0.531113	-0.337162	0.0815589	0.0658345	0.742188	1
PRDM1	5	6	0.688999	0.738337	0.0723891	0.689711	-0.0538659	0.0592824	0.689711	0.09375	0.986111
BCL10	2	2	0.284983	0.35688	0.0718964	0.170734	-0.0269409	0.0718964		1	1
SOCS1	3	9	0.280222	0.469957	0.0673655	0.495025	-0.0576819	0.0142235	0.122435	0.0742188	0.986111
SPEN	3	3	0.443587	0.386531	0.0649432	0.354192	-0.0570564	0.00394342	0.354192	0.5	0.986111
ATR	2	3	0.512105	0.553078	0.0645381	0.506682	0.0409729	0.0527555	0.506682	0.25	0.986111
TLL2	2	2	0.66301	0.726597	0.0635873	0.117977	0.00919744	0.0635873		0.5	0.986111
NOTCH1	3	4	0.283527	0.305595	0.0628751	0.552074	-0.290194	0.311884	-0.118068	0.625	1
EPHA5	3	3	0.420855	0.481273	0.0604174	0.0643421	0.0309082	0.0623797	0.0309082	0.25	0.986111
PDCD1	3	3	0.480557	0.484139	0.0566822	0.0634071	0.00321476	0.0333109	0.0566822	0.25	0.986111
TBL1XR1	3	3	0.676148	0.694694	0.0561461	0.694694	-0.0139173	0.0211144	0.694694	0.5	0.986111
TP53	8	9	0.530204	0.568826	0.0505775	0.638258	-0.604091	0.055575	-0.101486	0.734375	1
TNFAIP3	2	2	0.741693	0.787684	0.0459909	0.0694437	0.0225381	0.0459909		0.5	0.986111
BRD4	2	2	0.263627	0.3075	0.0438731	0.0754963	0.0122498	0.0754963	0.0122498	0.5	0.986111
STAT3	2	3	0.238449	0.117728	0.043118	0.117728	-0.238449	0.043118	-0.0603602	1	1
DNMT3A	3	3	0	0.0412438	0.0412438	0.113039	-0.0258509		0.0412438	0.5	0.986111
CAD	2	2	0	0.0405675	0.0405675	0.054883	0.026252		0.0405675	0.5	0.986111
BTG2	7	11	0.339403	0.45622	0.0401915	0.457482	-0.555405	-0.0108399	0.324476	0.320312	0.986111
DTX1	6	7	0.434474	0.435613	0.0392256	0.411512	-0.0953941	0.0221468	0.411512	0.375	0.986111
BCR	4	6	0.450258	0.494916	0.0352136	0.556519	-0.0172729	0.0259512	0.296875	0.0625	0.986111
MKI67	5	7	0	0.084447	0.0325351	0.169407	-0.085288	-0.0360552	0.058491	0.578125	1
LRP1B	2	2	0.270342	0.298342	0.0280004	0.126419	-0.070418	-0.070418	0.126419	1	1
CDKN2A	3	4	0.239191	0.426691	0.0274309	0.393803	-0.0188025	-0.0116068	0.226538	0.625	1
HIST1H1E	4	4	0.413435	0.458982	0.0208369	0.47276	-0.420702	0.0208369	0.0260293	0.625	1
BTG1	7	14	0.298178	0.359636	0.0175774	0.426044	-0.411517	-0.0281741	0.197986	0.463135	0.986111
PIM1	9	83	0.276492	0.419215	0.0139213	0.817409	-0.881991	0.00580483	0.0174806	0.168225	0.986111
TAF1	3	3	0.892115	0.900547	0.0133431	0.116753	0.00843221	0.0108877	0.116753	0.25	0.986111
GRIN2A	2	2	0.534493	0.545856	0.0128996	0.024408	0.00139115	0.0128996		0.5	0.986111
MYC	6	6	0.440114	0.472716	0.00895508	0.173485	-0.515382	0.0326029	-0.280719	1	1
ETV6	6	9	0.445979	0.426072	0.00632209	0.292553	-0.445979	-0.00551253	0.28113	0.652344	1
ERBB4	3	3	0.461031	0.531499	0.00315019	0.499968	-0.0272712	-0.0120605	0.499968	0.75	1
RELN	3	3	0.197929	0.035869	0.00128492	0.035869	-0.197929	0.00128492	-0.0810298	1	1
CD79B	10	13	0.492471	0.488853	0.000276875	0.0475489	-0.147581	0.00636781	-0.0840537	0.735352	1
PASK	2	2	0.219723	0.216384	-0.00333908	0.0899714	-0.0966496	-0.0966496	0.0899714	1	1
BCL7A	2	3	0.5069	0.518813	-0.00587827	0.605969	-0.0650619	-0.0354701	0.605969	1	1
FLT4	2	2	0.286863	0.278893	-0.00684294	0.0314832	-0.0451691	0.0314832	-0.0451691	1	1
CHEK2	2	2	0.545146	0.539409	-0.00909041	0.0293484	-0.0475292	-0.00909041		1	1
ZNF217	2	2	0.598842	0.588482	-0.0103607	0.0503689	-0.0710903	-0.0103607		1	1
HIST1H2AC	2	3	0.297299	0.045297	-0.0127009	0.045297	-0.297299	-0.0127009	-0.126001	0.75	1
CCND3	4	4	0.269726	0.292882	-0.0203608	0.0756586	-0.0493487	-0.0203608		0.875	1
PRKDC	2	2	0.288337	0.267148	-0.0211889	-0.00901128	-0.0333665	-0.0333665	-0.00901128	0.5	0.986111
U2AF2	2	2	0.447077	0.422907	-0.0241705	-0.01455	-0.0337909	-0.0241705		0.5	0.986111
NF1	2	2	0.295636	0.25	-0.045636	-0.0369485	-0.0543235	-0.0369485	-0.0543235	0.5	0.986111
EGFR	2	2	0.25448	0.197385	-0.0570952	0.0105032	-0.124694	0.0105032	-0.124694	1	1
EP300	3	3	0.486818	0.331473	-0.0575317	0.331473	-0.492768	-0.0575317	-0.0806477	0.75	1
TGFBR2	2	2	0.369724	0.308631	-0.0610921	0.0234622	-0.145646	-0.145646	0.0234622	1	1
MIB1	2	2	0.525205	0.515938	-0.0619582	-0.0137543	-0.110162	-0.0619582		0.5	0.986111
MYD88	7	7	0.57455	0.51108	-0.0634702	0.156538	-0.286133	-0.0634702		0.21875	0.986111
WIF1	2	2	0.537252	0.469702	-0.0675499	-0.0524294	-0.0826705	-0.0675499		0.5	0.986111
FGFR2	2	2	0.322271	0.25	-0.0722712	-0.0598159	-0.0847265	-0.0847265	-0.0598159	0.5	0.986111
CARD11	3	6	0.26866	0	-0.109805	0.192064	-0.447534	0.157557	-0.207689	0.4375	0.986111
MDM2	2	2	0.737493	0.607334	-0.130159	0.0417835	-0.302101	-0.130159		1	1
RARA	2	2	0.422129	0.216349	-0.20578	0.0563763	-0.467937	0.0563763	-0.467937	1	1
ANKRD11	2	2	0.571207	0.15999	-0.411217	-0.37634	-0.446094	-0.446094	-0.37634	0.5	0.986111
Abbreviations: VAF, variant allele frequency; rr, Refractory/Recur; DLBCL, diffuse large B-cell lymphoma, FDR, false discovery rate

## Sheet: Table S9
Supplementary Table 9. Amplification change between pre-treatment rrDLBCL and post-treatment biopsy
Gene	Location	Number of Patient	Median initial log2CN	Median progressed log2CN	Median log2CN-change	Lowest log2CN-change	Highest log2CN-change	P score	FDR
MCL1	1q21.3	2	0.0680072	1.42697	1.35896	1.08516	1.63277	0.5	1
AKT2	19q13.12	3	0.542342	0.839257	1.05809	-0.0826079	1.19214	0.5	1
CARD11	7p22.2	3	0.105914	1.01982	0.911768	0.450624	1.20587	0.25	1
GNA12	7p22.2	3	0.200353	1.1663	0.845656	0.598573	1.55619	0.25	1
CKS1B	1q23.1	2	0.419379	1.15853	0.739148	0.600077	0.87822	0.5	1
ACTB	7p22.1	4	0.738056	1.08493	0.449474	-0.573769	0.756337	0.375	1
TNFRSF11A	18q22.1	4	0.499812	1.11532	0.426898	0.1252	1.14802	0.125	1
HIST1H2BJ	6p22.1	5	0.37207	0.670617	0.418879	-0.451197	0.728167	0.4375	1
BTG2	1q32.1	2	0.547346	0.907108	0.359762	0.191881	0.527643	0.5	1
CD79A	19q13.12	2	0.394867	0.74729	0.352422	-0.0895627	0.794408	1	1
POU2F2	19q13.12	2	0.47213	0.819171	0.347041	-0.135407	0.829489	1	1
VHL	3p25.3	3	0.371361	0.657712	0.320018	0.286351	0.594838	0.25	1
HIST1H2BC	6p22.1	5	0.321682	0.653189	0.257512	-0.542988	0.847771	0.4375	1
KDM4C	9p24.1	2	0.725791	0.935845	0.210053	-1.6663	2.08641	1	1
HIST1H2BK	6p22.1	2	0.421121	0.57086	0.149738	-0.277081	0.576558	1	1
ICK	6p12.1	2	0.538745	0.654859	0.116114	0.046441	0.185786	0.5	1
MALT1	18q21.32	3	1.13266	1.3712	0.114068	0.00375044	0.238541	0.25	1
HIST1H1C	6p22.2	4	0.32788	0.605283	0.080524	-0.526606	0.801294	0.625	1
HIST1H2AC	6p22.1	2	0.536159	0.610224	0.0740646	-0.480102	0.628231	1	1
HIST1H1D	6p22.1	7	0.714459	0.949424	0.0673131	-0.566366	0.605098	0.8125	1
SMAD2	18q21.1	4	0.908494	0.992328	0.0491007	-0.096905	0.0992305	0.625	1
BRSK1	19q13.33	3	0.62394	0.73605	-0.00547433	-0.136172	0.71505	1	1
PPP2R1A	19q13.32	3	1.02103	1.15213	-0.0209672	-0.0223939	0.321211	1	1
RAD21	8q24.11	2	0.796404	0.76114	-0.0352637	-0.0855492	0.0150217	1	1
U2AF2	19q13.33	3	0.83411	0.790794	-0.0380199	-0.347462	0.588511	1	1
BCL2	18q22.1	2	1.49178	1.42528	-0.0665056	-0.124545	-0.00846588	0.5	1
BTLA	3q13.13	4	0.687498	0.863303	-0.0999898	-1.37114	1.10605	0.875	1
HIST1H1E	6p22.1	6	0.513912	0.656649	-0.138893	-0.587733	0.936215	1	1
KMT2B	19q12	3	0.533407	0.652012	-0.143965	-0.274483	0.904337	1	1
HIST1H3B	6p22.2	8	1.04998	0.915549	-0.197758	-1.13524	0.929788	0.546875	1
CD22	19q12	2	0.883746	0.683049	-0.200698	-0.510995	0.109599	1	1
RELN	7q22.1	2	1.36577	1.02075	-0.345023	-1.26491	0.574869	1	1
DAXX	6p21.32	2	0.994546	0.638944	-0.355602	-0.628702	-0.0825018	0.5	1
CUX1	7q22.1	2	1.53658	1.15234	-0.384243	-1.0838	0.315309	1	1
PIK3CG	7q22.3	2	1.4749	1.07475	-0.400157	-0.730362	-0.069951	0.5	1
PDCD1LG2	9p24.1	2	1.62047	1.17916	-0.441307	-3.26206	2.37944	1	1
CDK6	7q21.2	2	1.70773	1.18043	-0.527298	-1.02465	-0.0299474	0.5	1
CDKN2C	1p32.3	2	0.77319	0.171332	-0.601858	-0.724085	-0.479631	0.5	1
GSK3B	3q13.32	2	0.824664	0.187068	-0.637596	-0.992722	-0.282471	0.5	1
CD274	9p24.1	3	1.35556	-0.090127	-1.78041	-2.37031	2.29841	0.75	1
JAK2	9p24.1	3	1.59098	0.0616423	-2.10836	-4.08723	2.3366	0.75	1
Abbreviations: rr, Refractory/Recur; DLBCL, diffuse large B-cell lymphoma, CN, Copy number; FDR, False discovery rate

## Sheet: Table S10
Supplementary Table 10. Deletion change between pretreatment rrDLBCL and post-treatment biopsy
Gene	Location	Number of Patient	Median initial log2CN	Median progressed log2CN	Median log2CN-change	Lowest log2CN-change	Highest log2CN-change	P score	FDR
B2M	15q21.1	2	-0.0458126	-2.14621	-2.1004	-2.50075	-1.70005	0.5	0.916667
CDKN2B	9p21.3	2	-2.38062	-3.16393	-0.783309	-1.44242	-0.124197	0.5	0.916667
CDKN2A	9p21.3	6	-1.9999	-2.75379	-0.570001	-1.03871	0.0224862	0.0625	0.916667
TNFAIP3	6q23.3	7	-0.776593	-0.955956	-0.350328	-1.48463	0.853796	0.15625	0.916667
BCL7A	12q24.31	2	-0.539006	-0.865225	-0.326219	-0.471629	-0.180809	0.5	0.916667
FYN	6q21	7	-0.846504	-1.13744	-0.319886	-0.452908	0.363795	0.296875	0.916667
TNFRSF14	1p36.32	2	-0.446361	-0.76299	-0.316628	-0.359151	-0.274106	0.5	0.916667
SGK1	6q23.2	6	-0.606508	-0.858763	-0.306122	-0.480812	0.524914	0.4375	0.916667
ESR1	6q25.1	3	-0.663523	-0.959338	-0.295815	-0.489235	-0.0874507	0.25	0.916667
CD70	19p13.3	3	-0.832797	-1.10763	-0.274832	-0.460691	-0.151391	0.25	0.916667
TP53	17p13.1	4	-0.552449	-0.727139	-0.258047	-0.800145	0.199539	0.375	0.916667
ECT2L	6q24.1	7	-0.925724	-1.12853	-0.20281	-0.311458	0.121898	0.046875	0.916667
VAV1	19p13.3	3	-0.829565	-1.01244	-0.199159	-0.23559	0.909109	1	1
PRDM1	6q21	6	-0.723156	-0.869029	-0.198237	-0.729017	0.769711	0.6875	1
MAP3K6	1p36.11	3	-0.450103	-0.512237	-0.186306	-0.378054	0.741698	1	1
MAP2K4	17p12	5	-0.726697	-0.661515	-0.144914	-0.397446	0.166826	0.4375	0.916667
GID4	17p11.2	3	-1.0369	-0.986049	-0.139144	-0.32194	0.408642	1	1
IL20RA	6q23.3	7	-0.904155	-1.03963	-0.132962	-0.396659	0.200089	0.21875	0.916667
ROS1	6q22.2	8	-0.966882	-1.04935	-0.126911	-0.700179	0.226832	0.3125	0.916667
MAP3K7	6q15	4	-0.714166	-0.757331	-0.0825839	-0.17677	0.186246	1	1
EPHA7	6q16.1	5	-1.00419	-0.924615	-0.0822215	-0.223437	0.396184	1	1
FOXO3	6q21	5	-0.696458	-0.785905	-0.0799982	-0.858046	0.453011	0.4375	0.916667
WISP3	6q21	7	-0.86666	-0.934539	-0.074196	-0.477214	0.211215	0.296875	0.916667
AURKB	17p13.1	4	-0.702896	-0.773574	-0.0365946	-0.69913	0.457562	0.875	1
TMEM30A	6q14.1	2	-0.828766	-0.856885	-0.0281189	-0.254185	0.197948	1	1
NSD2	4p16.3	2	-0.68415	-0.705894	-0.0217441	-0.0424334	-0.00105491	0.5	0.916667
FGFR3	4p16.3	2	-0.950013	-0.92508	0.0249331	-0.251996	0.301862	1	1
ARID1A	1p36.11	2	-0.607244	-0.447629	0.159615	-0.260687	0.579917	1	1
HDAC1	1p35.1	2	-0.691206	-0.523854	0.167351	-0.360378	0.695081	1	1
AKT1	14q32.33	3	-0.645087	-0.477718	0.167368	-0.663359	0.756647	0.75	1
JAK1	1p31.3	2	-0.656434	-0.455137	0.201296	-0.244483	0.647075	1	1
BCL10	1p22.3	2	-0.703078	-0.487936	0.215142	-0.434809	0.865094	1	1
LRP1B	2q22.1,2q22.2	3	-1.03713	-0.743748	0.293384	-0.687213	0.454743	1	1
Abbreviations: rr, Refractory/Recur; DLBCL, diffuse large B-cell lymphoma, CN, copy number; FDR, false discovery rate
